# Supplementary material for: Frequent sgRNA-barcode recombination in single-cell perturbation assays
Source: PLoS One. 2018 Jun 6;13(6):e0198635. doi: 10.1371/journal.pone.0198635 (PMC5991360; doi:10.1371/journal.pone.0198635)
Supplement: S1 File — (GZ) [file pone.0198635.s002.tar.gz]

Archive with 19 entries (18 files):
- Supplementary_Data
- Supplementary_Data/RX201.known_sgRNA_summary.txt
- Supplementary_Data/RX202.known_sgRNA_summary.txt
- Supplementary_Data/DAA4.known_sgRNA_summary.txt
- Supplementary_Data/RX210.known_sgRNA_summary.txt
- Supplementary_Data/RX207.known_sgRNA_summary.txt
- Supplementary_Data/RX209.known_sgRNA_summary.txt
- Supplementary_Data/RX205.known_sgRNA_summary.txt
- Supplementary_Data/RX204.known_sgRNA_summary.txt
- Supplementary_Data/DAA2.known_sgRNA_summary.txt
- Supplementary_Data/DAA6.known_sgRNA_summary.txt
- Supplementary_Data/RX208.known_sgRNA_summary.txt
- Supplementary_Data/RX200.known_sgRNA_summary.txt
- Supplementary_Data/DAA3.known_sgRNA_summary.txt
- Supplementary_Data/RX203.known_sgRNA_summary.txt
- Supplementary_Data/RX211.known_sgRNA_summary.txt
- Supplementary_Data/DAA5.known_sgRNA_summary.txt
- Supplementary_Data/RX206.known_sgRNA_summary.txt
- Supplementary_Data/DAA1.known_sgRNA_summary.txt
