# Supplementary material for: Frequent sgRNA-barcode recombination in single-cell perturbation assays
Source: PLoS One. 2018 Jun 6;13(6):e0198635. doi: 10.1371/journal.pone.0198635 (PMC5991360; doi:10.1371/journal.pone.0198635)
Supplement: S1 File — (GZ) [file pone.0198635.s002.tar.gz › Supplementary_Data/RX201.known_sgRNA_summary.txt]

CGCTGTGTTCTT	104673	CAGGGTTCGGGTGTTGGGG;TGACTCCAGTGTCTATGTT;CTGTGTGACTCACGCTGTT;ATTAGTAAGTACGAGGTGA;GGGTGTTCTGGCCACTGCT;TCGATAGCCTTCCCTATCT;AACTACTCTTCAACACCAC;TGACAGCTCAGATTAATGT;AGGCTGATTTCTCAAAGGA;CTTGGAGGATCTGGTTTAG;ATTGGTCAAGAGAACCGAC;GCTTTAGCTTGCCCAAGGC;GCATGTCCCTGGATGACTT;GATGCTGGGGACAAACGCA;AACTGAGGTCCCATGAGCA;ACTCCGGTCCTCACCTGCC;AAGAGAACCTCAAACTAGG;ACCACAAGTATTATCTGGT;TAGTTCGCTTAGGAAACAA;TGAACACTAAAAAATTACC…	86921;1600;1423;1257;1155;1026;1025;1003;989;982;975;849;830;804;770;735;659;589;395;365;321
ACCGTCATGTAA	104261	TGACTCCAGTGTCTATGTT;CAGGGTTCGGGTGTTGGGG;CTGTGTGACTCACGCTGTT;ATTAGTAAGTACGAGGTGA;GGGTGTTCTGGCCACTGCT;TGACAGCTCAGATTAATGT;CTTGGAGGATCTGGTTTAG;AACTACTCTTCAACACCAC;TCGATAGCCTTCCCTATCT;AGGCTGATTTCTCAAAGGA;ATTGGTCAAGAGAACCGAC;GCATGTCCCTGGATGACTT;GCTTTAGCTTGCCCAAGGC;GATGCTGGGGACAAACGCA;ACTCCGGTCCTCACCTGCC;AACTGAGGTCCCATGAGCA;AAGAGAACCTCAAACTAGG;ACCACAAGTATTATCTGGT;TAGTTCGCTTAGGAAACAA;TGAACACTAAAAAATTACC…	82865;1946;1660;1469;1339;1287;1267;1239;1201;1196;1180;1038;1014;999;924;846;744;741;478;440;388
GTGTGCGATAGT	88315	CTGTGTGACTCACGCTGTT;CAGGGTTCGGGTGTTGGGG;TGACTCCAGTGTCTATGTT;ATTAGTAAGTACGAGGTGA;GGGTGTTCTGGCCACTGCT;TGACAGCTCAGATTAATGT;ATTGGTCAAGAGAACCGAC;CTTGGAGGATCTGGTTTAG;AACTACTCTTCAACACCAC;TCGATAGCCTTCCCTATCT;AGGCTGATTTCTCAAAGGA;GCATGTCCCTGGATGACTT;GATGCTGGGGACAAACGCA;GCTTTAGCTTGCCCAAGGC;AACTGAGGTCCCATGAGCA;ACTCCGGTCCTCACCTGCC;AAGAGAACCTCAAACTAGG;ACCACAAGTATTATCTGGT;TAGTTCGCTTAGGAAACAA;TGAACACTAAAAAATTACC…	71327;1509;1492;1200;1058;1023;1000;974;945;914;893;842;835;754;723;655;596;538;395;333;309
TAGGTAGTATAT	81099	ATTAGTAAGTACGAGGTGA;CAGGGTTCGGGTGTTGGGG;TGACTCCAGTGTCTATGTT;CTGTGTGACTCACGCTGTT;TGACAGCTCAGATTAATGT;GGGTGTTCTGGCCACTGCT;ATTGGTCAAGAGAACCGAC;TCGATAGCCTTCCCTATCT;CTTGGAGGATCTGGTTTAG;AGGCTGATTTCTCAAAGGA;AACTACTCTTCAACACCAC;GCATGTCCCTGGATGACTT;GATGCTGGGGACAAACGCA;GCTTTAGCTTGCCCAAGGC;ACTCCGGTCCTCACCTGCC;AACTGAGGTCCCATGAGCA;AAGAGAACCTCAAACTAGG;ACCACAAGTATTATCTGGT;TAGTTCGCTTAGGAAACAA;TGAACACTAAAAAATTACC…	64914;1394;1347;1280;980;975;972;909;898;880;872;782;752;736;651;645;595;532;353;342;290
TCAGGGCTTGTG	78115	GGGTGTTCTGGCCACTGCT;CAGGGTTCGGGTGTTGGGG;TGACTCCAGTGTCTATGTT;CTGTGTGACTCACGCTGTT;ATTAGTAAGTACGAGGTGA;ATTGGTCAAGAGAACCGAC;TGACAGCTCAGATTAATGT;CTTGGAGGATCTGGTTTAG;TCGATAGCCTTCCCTATCT;AACTACTCTTCAACACCAC;AGGCTGATTTCTCAAAGGA;GATGCTGGGGACAAACGCA;GCTTTAGCTTGCCCAAGGC;GCATGTCCCTGGATGACTT;AACTGAGGTCCCATGAGCA;ACTCCGGTCCTCACCTGCC;ACCACAAGTATTATCTGGT;AAGAGAACCTCAAACTAGG;TAGTTCGCTTAGGAAACAA;TGAACACTAAAAAATTACC…	57006;1935;1792;1676;1398;1206;1178;1176;1161;1124;1095;1009;1007;964;856;813;739;707;477;421;375
AGTGGTTTCAAA	73833	TGACAGCTCAGATTAATGT;CAGGGTTCGGGTGTTGGGG;TGACTCCAGTGTCTATGTT;CTGTGTGACTCACGCTGTT;ATTAGTAAGTACGAGGTGA;GGGTGTTCTGGCCACTGCT;ATTGGTCAAGAGAACCGAC;TCGATAGCCTTCCCTATCT;AGGCTGATTTCTCAAAGGA;CTTGGAGGATCTGGTTTAG;AACTACTCTTCAACACCAC;GCTTTAGCTTGCCCAAGGC;GCATGTCCCTGGATGACTT;AACTGAGGTCCCATGAGCA;GATGCTGGGGACAAACGCA;ACTCCGGTCCTCACCTGCC;ACCACAAGTATTATCTGGT;AAGAGAACCTCAAACTAGG;TAGTTCGCTTAGGAAACAA;TGAACACTAAAAAATTACC…	56500;1537;1501;1357;1162;1062;990;951;941;927;925;841;824;708;703;613;607;598;426;364;296
ATTTCATTATGT	71520	ATTGGTCAAGAGAACCGAC;CAGGGTTCGGGTGTTGGGG;TGACTCCAGTGTCTATGTT;ATTAGTAAGTACGAGGTGA;CTGTGTGACTCACGCTGTT;TCGATAGCCTTCCCTATCT;GGGTGTTCTGGCCACTGCT;AACTACTCTTCAACACCAC;TGACAGCTCAGATTAATGT;CTTGGAGGATCTGGTTTAG;AGGCTGATTTCTCAAAGGA;GATGCTGGGGACAAACGCA;GCATGTCCCTGGATGACTT;GCTTTAGCTTGCCCAAGGC;ACTCCGGTCCTCACCTGCC;AACTGAGGTCCCATGAGCA;ACCACAAGTATTATCTGGT;AAGAGAACCTCAAACTAGG;TAGTTCGCTTAGGAAACAA;TGAACACTAAAAAATTACC…	54993;1458;1401;1181;1151;985;984;975;950;881;817;778;750;728;652;628;582;581;382;374;289
GCTTCATCCGGC	66791	AGGCTGATTTCTCAAAGGA;CAGGGTTCGGGTGTTGGGG;TGACTCCAGTGTCTATGTT;CTGTGTGACTCACGCTGTT;ATTAGTAAGTACGAGGTGA;GGGTGTTCTGGCCACTGCT;TGACAGCTCAGATTAATGT;TCGATAGCCTTCCCTATCT;AACTACTCTTCAACACCAC;CTTGGAGGATCTGGTTTAG;ATTGGTCAAGAGAACCGAC;GATGCTGGGGACAAACGCA;GCATGTCCCTGGATGACTT;GCTTTAGCTTGCCCAAGGC;AACTGAGGTCCCATGAGCA;ACTCCGGTCCTCACCTGCC;ACCACAAGTATTATCTGGT;AAGAGAACCTCAAACTAGG;TAGTTCGCTTAGGAAACAA;TGAACACTAAAAAATTACC…	50180;1512;1429;1215;1167;986;953;918;918;908;906;821;778;712;668;653;546;526;384;337;274
TGTGGTGACCCT	65732	TCGATAGCCTTCCCTATCT;CAGGGTTCGGGTGTTGGGG;TGACTCCAGTGTCTATGTT;CTGTGTGACTCACGCTGTT;ATTAGTAAGTACGAGGTGA;GGGTGTTCTGGCCACTGCT;ATTGGTCAAGAGAACCGAC;TGACAGCTCAGATTAATGT;AACTACTCTTCAACACCAC;CTTGGAGGATCTGGTTTAG;AGGCTGATTTCTCAAAGGA;GATGCTGGGGACAAACGCA;GCTTTAGCTTGCCCAAGGC;GCATGTCCCTGGATGACTT;AACTGAGGTCCCATGAGCA;ACTCCGGTCCTCACCTGCC;ACCACAAGTATTATCTGGT;AAGAGAACCTCAAACTAGG;TAGTTCGCTTAGGAAACAA;TGAACACTAAAAAATTACC…	50708;1291;1235;1185;1030;905;874;838;818;801;781;731;687;670;601;580;523;488;387;334;265
TAGTATATCATT	64569	AACTACTCTTCAACACCAC;CAGGGTTCGGGTGTTGGGG;TGACTCCAGTGTCTATGTT;CTGTGTGACTCACGCTGTT;ATTAGTAAGTACGAGGTGA;GGGTGTTCTGGCCACTGCT;ATTGGTCAAGAGAACCGAC;TGACAGCTCAGATTAATGT;TCGATAGCCTTCCCTATCT;CTTGGAGGATCTGGTTTAG;AGGCTGATTTCTCAAAGGA;GATGCTGGGGACAAACGCA;AACTGAGGTCCCATGAGCA;GCATGTCCCTGGATGACTT;GCTTTAGCTTGCCCAAGGC;ACTCCGGTCCTCACCTGCC;AAGAGAACCTCAAACTAGG;ACCACAAGTATTATCTGGT;TAGTTCGCTTAGGAAACAA;TGAACACTAAAAAATTACC…	51493;1154;1125;970;841;772;756;753;748;744;697;594;593;578;538;523;448;447;298;273;224
GGGTGGACCTAT	62944	CTTGGAGGATCTGGTTTAG;CAGGGTTCGGGTGTTGGGG;TGACTCCAGTGTCTATGTT;CTGTGTGACTCACGCTGTT;ATTAGTAAGTACGAGGTGA;GGGTGTTCTGGCCACTGCT;ATTGGTCAAGAGAACCGAC;AACTACTCTTCAACACCAC;TGACAGCTCAGATTAATGT;TCGATAGCCTTCCCTATCT;AGGCTGATTTCTCAAAGGA;GATGCTGGGGACAAACGCA;GCTTTAGCTTGCCCAAGGC;GCATGTCCCTGGATGACTT;AACTGAGGTCCCATGAGCA;ACTCCGGTCCTCACCTGCC;AAGAGAACCTCAAACTAGG;ACCACAAGTATTATCTGGT;TAGTTCGCTTAGGAAACAA;TGAACACTAAAAAATTACC…	50281;1130;1119;996;862;803;712;702;696;685;638;584;573;554;504;497;431;431;290;240;216
TTGGCAGATTCG	62111	GATGCTGGGGACAAACGCA;CAGGGTTCGGGTGTTGGGG;TGACTCCAGTGTCTATGTT;ATTAGTAAGTACGAGGTGA;CTGTGTGACTCACGCTGTT;GGGTGTTCTGGCCACTGCT;ATTGGTCAAGAGAACCGAC;AACTACTCTTCAACACCAC;TCGATAGCCTTCCCTATCT;TGACAGCTCAGATTAATGT;CTTGGAGGATCTGGTTTAG;GCATGTCCCTGGATGACTT;AGGCTGATTTCTCAAAGGA;GCTTTAGCTTGCCCAAGGC;AACTGAGGTCCCATGAGCA;ACTCCGGTCCTCACCTGCC;AAGAGAACCTCAAACTAGG;ACCACAAGTATTATCTGGT;TAGTTCGCTTAGGAAACAA;TGAACACTAAAAAATTACC…	45174;1526;1445;1175;1172;1021;972;970;953;943;871;871;866;734;679;664;599;541;352;314;269
AATATGCATATG	58151	GCATGTCCCTGGATGACTT;CAGGGTTCGGGTGTTGGGG;TGACTCCAGTGTCTATGTT;CTGTGTGACTCACGCTGTT;ATTAGTAAGTACGAGGTGA;GGGTGTTCTGGCCACTGCT;CTTGGAGGATCTGGTTTAG;ATTGGTCAAGAGAACCGAC;TCGATAGCCTTCCCTATCT;TGACAGCTCAGATTAATGT;AACTACTCTTCAACACCAC;AGGCTGATTTCTCAAAGGA;GCTTTAGCTTGCCCAAGGC;GATGCTGGGGACAAACGCA;AACTGAGGTCCCATGAGCA;ACTCCGGTCCTCACCTGCC;AAGAGAACCTCAAACTAGG;ACCACAAGTATTATCTGGT;TAGTTCGCTTAGGAAACAA;TGAACACTAAAAAATTACC…	44018;1200;1184;1089;963;891;808;797;776;764;746;724;650;643;560;550;520;442;322;267;237
GGGTACACAAAG	54845	GCTTTAGCTTGCCCAAGGC;CAGGGTTCGGGTGTTGGGG;TGACTCCAGTGTCTATGTT;CTGTGTGACTCACGCTGTT;ATTAGTAAGTACGAGGTGA;GGGTGTTCTGGCCACTGCT;TGACAGCTCAGATTAATGT;AACTACTCTTCAACACCAC;CTTGGAGGATCTGGTTTAG;ATTGGTCAAGAGAACCGAC;TCGATAGCCTTCCCTATCT;AGGCTGATTTCTCAAAGGA;GCATGTCCCTGGATGACTT;GATGCTGGGGACAAACGCA;ACTCCGGTCCTCACCTGCC;AACTGAGGTCCCATGAGCA;ACCACAAGTATTATCTGGT;AAGAGAACCTCAAACTAGG;TAGTTCGCTTAGGAAACAA;TGAACACTAAAAAATTACC…	43314;1026;1014;841;774;693;665;665;653;643;638;619;510;470;442;441;402;375;256;210;194
CGTAATTATGAT	46920	AACTGAGGTCCCATGAGCA;CAGGGTTCGGGTGTTGGGG;TGACTCCAGTGTCTATGTT;CTGTGTGACTCACGCTGTT;ATTAGTAAGTACGAGGTGA;GGGTGTTCTGGCCACTGCT;TGACAGCTCAGATTAATGT;AACTACTCTTCAACACCAC;ATTGGTCAAGAGAACCGAC;CTTGGAGGATCTGGTTTAG;TCGATAGCCTTCCCTATCT;AGGCTGATTTCTCAAAGGA;GATGCTGGGGACAAACGCA;GCATGTCCCTGGATGACTT;GCTTTAGCTTGCCCAAGGC;ACTCCGGTCCTCACCTGCC;AAGAGAACCTCAAACTAGG;ACCACAAGTATTATCTGGT;TAGTTCGCTTAGGAAACAA;GAGGTCATAACTATCAGGG…	37680;781;780;707;614;540;528;519;495;490;487;470;425;396;395;395;336;307;215;183;177
CCTGCGGAGTGA	45960	ACTCCGGTCCTCACCTGCC;TGACTCCAGTGTCTATGTT;CAGGGTTCGGGTGTTGGGG;CTGTGTGACTCACGCTGTT;ATTAGTAAGTACGAGGTGA;ATTGGTCAAGAGAACCGAC;GGGTGTTCTGGCCACTGCT;CTTGGAGGATCTGGTTTAG;TGACAGCTCAGATTAATGT;AACTACTCTTCAACACCAC;TCGATAGCCTTCCCTATCT;GCATGTCCCTGGATGACTT;AGGCTGATTTCTCAAAGGA;GATGCTGGGGACAAACGCA;GCTTTAGCTTGCCCAAGGC;AACTGAGGTCCCATGAGCA;ACCACAAGTATTATCTGGT;AAGAGAACCTCAAACTAGG;TAGTTCGCTTAGGAAACAA;TGAACACTAAAAAATTACC…	36954;832;775;722;583;507;488;482;479;479;460;447;441;435;398;359;338;297;178;175;131
AGGGGGATAGGT	40581	ACCACAAGTATTATCTGGT;CAGGGTTCGGGTGTTGGGG;TGACTCCAGTGTCTATGTT;CTGTGTGACTCACGCTGTT;ATTAGTAAGTACGAGGTGA;ATTGGTCAAGAGAACCGAC;GGGTGTTCTGGCCACTGCT;TCGATAGCCTTCCCTATCT;AACTACTCTTCAACACCAC;CTTGGAGGATCTGGTTTAG;TGACAGCTCAGATTAATGT;AGGCTGATTTCTCAAAGGA;GCTTTAGCTTGCCCAAGGC;GCATGTCCCTGGATGACTT;GATGCTGGGGACAAACGCA;AACTGAGGTCCCATGAGCA;ACTCCGGTCCTCACCTGCC;AAGAGAACCTCAAACTAGG;TAGTTCGCTTAGGAAACAA;GAGGTCATAACTATCAGGG…	31859;768;752;644;590;514;495;492;473;470;444;421;407;402;385;346;319;314;181;163;142
TTAAACTGCTTG	31629	TAGTTCGCTTAGGAAACAA;CAGGGTTCGGGTGTTGGGG;TGACTCCAGTGTCTATGTT;CTGTGTGACTCACGCTGTT;ATTAGTAAGTACGAGGTGA;GGGTGTTCTGGCCACTGCT;TCGATAGCCTTCCCTATCT;ATTGGTCAAGAGAACCGAC;AACTACTCTTCAACACCAC;CTTGGAGGATCTGGTTTAG;TGACAGCTCAGATTAATGT;AGGCTGATTTCTCAAAGGA;GCTTTAGCTTGCCCAAGGC;GATGCTGGGGACAAACGCA;GCATGTCCCTGGATGACTT;ACTCCGGTCCTCACCTGCC;AACTGAGGTCCCATGAGCA;AAGAGAACCTCAAACTAGG;ACCACAAGTATTATCTGGT;GAGGTCATAACTATCAGGG…	21378;919;817;736;672;588;571;562;561;555;538;532;458;447;439;420;368;352;304;206;206
ACGGGTAGCTTC	28008	TGAACACTAAAAAATTACC;TGACTCCAGTGTCTATGTT;CAGGGTTCGGGTGTTGGGG;CTGTGTGACTCACGCTGTT;ATTAGTAAGTACGAGGTGA;GGGTGTTCTGGCCACTGCT;ATTGGTCAAGAGAACCGAC;CTTGGAGGATCTGGTTTAG;TGACAGCTCAGATTAATGT;AACTACTCTTCAACACCAC;TCGATAGCCTTCCCTATCT;AGGCTGATTTCTCAAAGGA;GCATGTCCCTGGATGACTT;GATGCTGGGGACAAACGCA;GCTTTAGCTTGCCCAAGGC;AACTGAGGTCCCATGAGCA;ACTCCGGTCCTCACCTGCC;ACCACAAGTATTATCTGGT;AAGAGAACCTCAAACTAGG;TAGTTCGCTTAGGAAACAA…	19299;743;737;622;562;522;500;495;463;445;441;415;413;405;357;340;314;284;277;203;171
TACACTCAAAAC	21591	GAGGTCATAACTATCAGGG;CAGGGTTCGGGTGTTGGGG;TGACTCCAGTGTCTATGTT;ATTAGTAAGTACGAGGTGA;CTGTGTGACTCACGCTGTT;ATTGGTCAAGAGAACCGAC;AACTACTCTTCAACACCAC;GGGTGTTCTGGCCACTGCT;AGGCTGATTTCTCAAAGGA;TCGATAGCCTTCCCTATCT;TGACAGCTCAGATTAATGT;CTTGGAGGATCTGGTTTAG;GCATGTCCCTGGATGACTT;GATGCTGGGGACAAACGCA;GCTTTAGCTTGCCCAAGGC;ACTCCGGTCCTCACCTGCC;AAGAGAACCTCAAACTAGG;AACTGAGGTCCCATGAGCA;ACCACAAGTATTATCTGGT;TGAACACTAAAAAATTACC…	17147;410;364;326;312;263;257;249;235;226;222;213;200;179;170;170;157;155;149;104;83
