# Supplementary material for: Frequent sgRNA-barcode recombination in single-cell perturbation assays
Source: PLoS One. 2018 Jun 6;13(6):e0198635. doi: 10.1371/journal.pone.0198635 (PMC5991360; doi:10.1371/journal.pone.0198635)
Supplement: S1 File — (GZ) [file pone.0198635.s002.tar.gz › Supplementary_Data/RX202.known_sgRNA_summary.txt]

GGGTACACAAAG	165369	GCTTTAGCTTGCCCAAGGC;AACTACTCTTCAACACCAC;AACTGAGGTCCCATGAGCA;CAGGGTTCGGGTGTTGGGG;CTGTGTGACTCACGCTGTT;GAGGTCATAACTATCAGGG;TGACTCCAGTGTCTATGTT;GGGTGTTCTGGCCACTGCT;CTTGGAGGATCTGGTTTAG;TGACAGCTCAGATTAATGT;ACCACAAGTATTATCTGGT;ACTCCGGTCCTCACCTGCC;TGAACACTAAAAAATTACC;TCGATAGCCTTCCCTATCT;GCATGTCCCTGGATGACTT;AAGAGAACCTCAAACTAGG;ATTAGTAAGTACGAGGTGA;AGGCTGATTTCTCAAAGGA;ATTGGTCAAGAGAACCGAC;TAGTTCGCTTAGGAAACAA…	127742;3873;3708;2907;2521;2440;2309;2307;2007;1985;1970;1957;1674;1567;1154;1106;959;938;922;729;594
TAGTATATCATT	86595	AACTACTCTTCAACACCAC;GCTTTAGCTTGCCCAAGGC;AACTGAGGTCCCATGAGCA;CAGGGTTCGGGTGTTGGGG;CTGTGTGACTCACGCTGTT;GAGGTCATAACTATCAGGG;TGACTCCAGTGTCTATGTT;GGGTGTTCTGGCCACTGCT;ACCACAAGTATTATCTGGT;TGACAGCTCAGATTAATGT;CTTGGAGGATCTGGTTTAG;ACTCCGGTCCTCACCTGCC;TGAACACTAAAAAATTACC;TCGATAGCCTTCCCTATCT;GCATGTCCCTGGATGACTT;AAGAGAACCTCAAACTAGG;ATTGGTCAAGAGAACCGAC;ATTAGTAAGTACGAGGTGA;AGGCTGATTTCTCAAAGGA;TAGTTCGCTTAGGAAACAA…	65415;3734;1809;1451;1327;1218;1180;1158;1054;1036;1029;982;933;796;633;592;547;493;479;405;324
CGTAATTATGAT	82226	AACTGAGGTCCCATGAGCA;GCTTTAGCTTGCCCAAGGC;AACTACTCTTCAACACCAC;CAGGGTTCGGGTGTTGGGG;GAGGTCATAACTATCAGGG;CTGTGTGACTCACGCTGTT;TGACTCCAGTGTCTATGTT;GGGTGTTCTGGCCACTGCT;CTTGGAGGATCTGGTTTAG;ACCACAAGTATTATCTGGT;TGACAGCTCAGATTAATGT;ACTCCGGTCCTCACCTGCC;TGAACACTAAAAAATTACC;TCGATAGCCTTCCCTATCT;AAGAGAACCTCAAACTAGG;GCATGTCCCTGGATGACTT;ATTAGTAAGTACGAGGTGA;ATTGGTCAAGAGAACCGAC;AGGCTGATTTCTCAAAGGA;TAGTTCGCTTAGGAAACAA…	62529;3457;1921;1285;1152;1139;1115;1109;1008;988;954;924;835;727;559;549;452;432;425;362;304
CGCTGTGTTCTT	63236	CAGGGTTCGGGTGTTGGGG;GCTTTAGCTTGCCCAAGGC;AACTACTCTTCAACACCAC;AACTGAGGTCCCATGAGCA;CTGTGTGACTCACGCTGTT;GAGGTCATAACTATCAGGG;GGGTGTTCTGGCCACTGCT;TGACTCCAGTGTCTATGTT;ACCACAAGTATTATCTGGT;CTTGGAGGATCTGGTTTAG;ACTCCGGTCCTCACCTGCC;TGACAGCTCAGATTAATGT;TGAACACTAAAAAATTACC;TCGATAGCCTTCCCTATCT;GCATGTCCCTGGATGACTT;AAGAGAACCTCAAACTAGG;ATTAGTAAGTACGAGGTGA;AGGCTGATTTCTCAAAGGA;ATTGGTCAAGAGAACCGAC;TAGTTCGCTTAGGAAACAA…	49088;2369;1289;1244;857;810;769;742;678;672;664;657;593;544;425;385;333;325;323;267;202
TCAGGGCTTGTG	59739	GGGTGTTCTGGCCACTGCT;GCTTTAGCTTGCCCAAGGC;AACTACTCTTCAACACCAC;AACTGAGGTCCCATGAGCA;CAGGGTTCGGGTGTTGGGG;CTGTGTGACTCACGCTGTT;GAGGTCATAACTATCAGGG;TGACTCCAGTGTCTATGTT;CTTGGAGGATCTGGTTTAG;ACTCCGGTCCTCACCTGCC;ACCACAAGTATTATCTGGT;TGACAGCTCAGATTAATGT;TGAACACTAAAAAATTACC;TCGATAGCCTTCCCTATCT;AAGAGAACCTCAAACTAGG;GCATGTCCCTGGATGACTT;ATTGGTCAAGAGAACCGAC;ATTAGTAAGTACGAGGTGA;AGGCTGATTTCTCAAAGGA;TAGTTCGCTTAGGAAACAA…	39160;3375;1876;1839;1334;1223;1145;1103;998;993;973;929;872;736;561;553;479;471;455;373;291
GTGTGCGATAGT	56082	CTGTGTGACTCACGCTGTT;GCTTTAGCTTGCCCAAGGC;AACTGAGGTCCCATGAGCA;AACTACTCTTCAACACCAC;CAGGGTTCGGGTGTTGGGG;GAGGTCATAACTATCAGGG;GGGTGTTCTGGCCACTGCT;TGACTCCAGTGTCTATGTT;CTTGGAGGATCTGGTTTAG;ACCACAAGTATTATCTGGT;ACTCCGGTCCTCACCTGCC;TGACAGCTCAGATTAATGT;TGAACACTAAAAAATTACC;TCGATAGCCTTCCCTATCT;GCATGTCCCTGGATGACTT;ATTAGTAAGTACGAGGTGA;AAGAGAACCTCAAACTAGG;ATTGGTCAAGAGAACCGAC;AGGCTGATTTCTCAAAGGA;TAGTTCGCTTAGGAAACAA…	42003;2314;1239;1239;1005;795;766;729;677;671;668;665;577;541;375;355;354;341;319;248;201
TACACTCAAAAC	55503	GAGGTCATAACTATCAGGG;GCTTTAGCTTGCCCAAGGC;AACTACTCTTCAACACCAC;AACTGAGGTCCCATGAGCA;CAGGGTTCGGGTGTTGGGG;GGGTGTTCTGGCCACTGCT;CTGTGTGACTCACGCTGTT;TGACTCCAGTGTCTATGTT;TGACAGCTCAGATTAATGT;CTTGGAGGATCTGGTTTAG;ACTCCGGTCCTCACCTGCC;ACCACAAGTATTATCTGGT;TGAACACTAAAAAATTACC;TCGATAGCCTTCCCTATCT;GCATGTCCCTGGATGACTT;AAGAGAACCTCAAACTAGG;ATTAGTAAGTACGAGGTGA;ATTGGTCAAGAGAACCGAC;AGGCTGATTTCTCAAAGGA;GATGCTGGGGACAAACGCA…	41945;2207;1233;1129;937;791;784;732;658;653;638;621;564;513;393;374;333;291;283;214;210
ACCGTCATGTAA	52739	TGACTCCAGTGTCTATGTT;GCTTTAGCTTGCCCAAGGC;AACTACTCTTCAACACCAC;AACTGAGGTCCCATGAGCA;CAGGGTTCGGGTGTTGGGG;GAGGTCATAACTATCAGGG;CTGTGTGACTCACGCTGTT;GGGTGTTCTGGCCACTGCT;TGACAGCTCAGATTAATGT;ACCACAAGTATTATCTGGT;ACTCCGGTCCTCACCTGCC;CTTGGAGGATCTGGTTTAG;TGAACACTAAAAAATTACC;TCGATAGCCTTCCCTATCT;GCATGTCCCTGGATGACTT;AGGCTGATTTCTCAAAGGA;AAGAGAACCTCAAACTAGG;ATTAGTAAGTACGAGGTGA;ATTGGTCAAGAGAACCGAC;TAGTTCGCTTAGGAAACAA…	39103;2093;1293;1183;909;786;773;733;721;685;674;652;576;505;375;331;330;311;257;253;196
AGTGGTTTCAAA	47933	TGACAGCTCAGATTAATGT;GCTTTAGCTTGCCCAAGGC;AACTACTCTTCAACACCAC;AACTGAGGTCCCATGAGCA;CAGGGTTCGGGTGTTGGGG;CTGTGTGACTCACGCTGTT;GAGGTCATAACTATCAGGG;GGGTGTTCTGGCCACTGCT;TGACTCCAGTGTCTATGTT;ACCACAAGTATTATCTGGT;ACTCCGGTCCTCACCTGCC;CTTGGAGGATCTGGTTTAG;TGAACACTAAAAAATTACC;TCGATAGCCTTCCCTATCT;GCATGTCCCTGGATGACTT;AAGAGAACCTCAAACTAGG;ATTAGTAAGTACGAGGTGA;ATTGGTCAAGAGAACCGAC;AGGCTGATTTCTCAAAGGA;TAGTTCGCTTAGGAAACAA…	34456;2210;1197;1121;815;791;769;753;724;651;637;625;580;501;382;359;337;306;301;237;181
AGGGGGATAGGT	47170	ACCACAAGTATTATCTGGT;GCTTTAGCTTGCCCAAGGC;AACTACTCTTCAACACCAC;AACTGAGGTCCCATGAGCA;CAGGGTTCGGGTGTTGGGG;TGACTCCAGTGTCTATGTT;GAGGTCATAACTATCAGGG;CTGTGTGACTCACGCTGTT;GGGTGTTCTGGCCACTGCT;CTTGGAGGATCTGGTTTAG;ACTCCGGTCCTCACCTGCC;TGACAGCTCAGATTAATGT;TGAACACTAAAAAATTACC;TCGATAGCCTTCCCTATCT;AAGAGAACCTCAAACTAGG;GCATGTCCCTGGATGACTT;ATTAGTAAGTACGAGGTGA;ATTGGTCAAGAGAACCGAC;AGGCTGATTTCTCAAAGGA;TAGTTCGCTTAGGAAACAA…	34932;2084;1128;1005;753;715;689;677;662;586;586;536;525;445;337;316;295;268;255;195;181
GGGTGGACCTAT	44195	CTTGGAGGATCTGGTTTAG;GCTTTAGCTTGCCCAAGGC;AACTACTCTTCAACACCAC;AACTGAGGTCCCATGAGCA;CAGGGTTCGGGTGTTGGGG;CTGTGTGACTCACGCTGTT;GAGGTCATAACTATCAGGG;TGACTCCAGTGTCTATGTT;GGGTGTTCTGGCCACTGCT;TGACAGCTCAGATTAATGT;ACCACAAGTATTATCTGGT;ACTCCGGTCCTCACCTGCC;TGAACACTAAAAAATTACC;TCGATAGCCTTCCCTATCT;AAGAGAACCTCAAACTAGG;GCATGTCCCTGGATGACTT;ATTAGTAAGTACGAGGTGA;ATTGGTCAAGAGAACCGAC;AGGCTGATTTCTCAAAGGA;TAGTTCGCTTAGGAAACAA…	32683;1889;1017;990;823;683;655;630;626;567;522;511;479;420;305;293;260;255;234;196;157
ACGGGTAGCTTC	43944	TGAACACTAAAAAATTACC;GCTTTAGCTTGCCCAAGGC;AACTACTCTTCAACACCAC;AACTGAGGTCCCATGAGCA;CAGGGTTCGGGTGTTGGGG;GAGGTCATAACTATCAGGG;TGACTCCAGTGTCTATGTT;CTGTGTGACTCACGCTGTT;GGGTGTTCTGGCCACTGCT;CTTGGAGGATCTGGTTTAG;ACCACAAGTATTATCTGGT;ACTCCGGTCCTCACCTGCC;TGACAGCTCAGATTAATGT;TCGATAGCCTTCCCTATCT;GCATGTCCCTGGATGACTT;AAGAGAACCTCAAACTAGG;AGGCTGATTTCTCAAAGGA;ATTGGTCAAGAGAACCGAC;ATTAGTAAGTACGAGGTGA;TAGTTCGCTTAGGAAACAA…	29562;2345;1342;1282;953;806;802;799;765;674;645;636;622;518;396;378;355;317;315;241;191
CCTGCGGAGTGA	43566	ACTCCGGTCCTCACCTGCC;GCTTTAGCTTGCCCAAGGC;AACTACTCTTCAACACCAC;AACTGAGGTCCCATGAGCA;CAGGGTTCGGGTGTTGGGG;CTGTGTGACTCACGCTGTT;TGACTCCAGTGTCTATGTT;GGGTGTTCTGGCCACTGCT;GAGGTCATAACTATCAGGG;ACCACAAGTATTATCTGGT;CTTGGAGGATCTGGTTTAG;TGACAGCTCAGATTAATGT;TGAACACTAAAAAATTACC;TCGATAGCCTTCCCTATCT;GCATGTCCCTGGATGACTT;AAGAGAACCTCAAACTAGG;ATTAGTAAGTACGAGGTGA;ATTGGTCAAGAGAACCGAC;AGGCTGATTTCTCAAAGGA;GATGCTGGGGACAAACGCA…	32513;1746;1012;936;709;666;657;651;651;508;481;456;456;428;300;286;270;245;245;178;172
TGTGGTGACCCT	34792	TCGATAGCCTTCCCTATCT;GCTTTAGCTTGCCCAAGGC;AACTACTCTTCAACACCAC;AACTGAGGTCCCATGAGCA;CAGGGTTCGGGTGTTGGGG;CTGTGTGACTCACGCTGTT;GAGGTCATAACTATCAGGG;GGGTGTTCTGGCCACTGCT;ACCACAAGTATTATCTGGT;TGACTCCAGTGTCTATGTT;TGACAGCTCAGATTAATGT;ACTCCGGTCCTCACCTGCC;CTTGGAGGATCTGGTTTAG;TGAACACTAAAAAATTACC;GCATGTCCCTGGATGACTT;AAGAGAACCTCAAACTAGG;AGGCTGATTTCTCAAAGGA;ATTAGTAAGTACGAGGTGA;ATTGGTCAAGAGAACCGAC;TAGTTCGCTTAGGAAACAA…	25186;1567;856;799;646;575;538;497;496;483;455;444;431;396;237;229;227;222;209;183;116
AATATGCATATG	27133	GCATGTCCCTGGATGACTT;GCTTTAGCTTGCCCAAGGC;AACTACTCTTCAACACCAC;AACTGAGGTCCCATGAGCA;CAGGGTTCGGGTGTTGGGG;CTGTGTGACTCACGCTGTT;TGACTCCAGTGTCTATGTT;GAGGTCATAACTATCAGGG;ACCACAAGTATTATCTGGT;GGGTGTTCTGGCCACTGCT;ACTCCGGTCCTCACCTGCC;CTTGGAGGATCTGGTTTAG;TGACAGCTCAGATTAATGT;TGAACACTAAAAAATTACC;TCGATAGCCTTCCCTATCT;AGGCTGATTTCTCAAAGGA;AAGAGAACCTCAAACTAGG;ATTGGTCAAGAGAACCGAC;ATTAGTAAGTACGAGGTGA;TAGTTCGCTTAGGAAACAA…	19128;1205;718;697;535;475;429;422;389;385;383;351;350;308;307;212;206;190;171;150;122
ATTTCATTATGT	22827	ATTGGTCAAGAGAACCGAC;GCTTTAGCTTGCCCAAGGC;AACTACTCTTCAACACCAC;AACTGAGGTCCCATGAGCA;CAGGGTTCGGGTGTTGGGG;CTGTGTGACTCACGCTGTT;GAGGTCATAACTATCAGGG;ACTCCGGTCCTCACCTGCC;GGGTGTTCTGGCCACTGCT;TGACTCCAGTGTCTATGTT;ACCACAAGTATTATCTGGT;TGACAGCTCAGATTAATGT;CTTGGAGGATCTGGTTTAG;TGAACACTAAAAAATTACC;TCGATAGCCTTCCCTATCT;GCATGTCCCTGGATGACTT;AAGAGAACCTCAAACTAGG;ATTAGTAAGTACGAGGTGA;AGGCTGATTTCTCAAAGGA;GATGCTGGGGACAAACGCA…	16075;1054;677;545;421;370;359;344;339;327;309;292;285;256;236;200;200;165;157;112;104
TAGGTAGTATAT	21598	ATTAGTAAGTACGAGGTGA;GCTTTAGCTTGCCCAAGGC;AACTACTCTTCAACACCAC;AACTGAGGTCCCATGAGCA;CAGGGTTCGGGTGTTGGGG;CTGTGTGACTCACGCTGTT;GAGGTCATAACTATCAGGG;GGGTGTTCTGGCCACTGCT;TGACTCCAGTGTCTATGTT;ACCACAAGTATTATCTGGT;ACTCCGGTCCTCACCTGCC;CTTGGAGGATCTGGTTTAG;TGACAGCTCAGATTAATGT;TGAACACTAAAAAATTACC;TCGATAGCCTTCCCTATCT;GCATGTCCCTGGATGACTT;AAGAGAACCTCAAACTAGG;ATTGGTCAAGAGAACCGAC;AGGCTGATTTCTCAAAGGA;TAGTTCGCTTAGGAAACAA…	16043;874;524;423;338;331;311;303;294;271;264;256;242;229;184;166;151;115;105;92;82
GCTTCATCCGGC	21565	AGGCTGATTTCTCAAAGGA;GCTTTAGCTTGCCCAAGGC;AACTACTCTTCAACACCAC;AACTGAGGTCCCATGAGCA;CAGGGTTCGGGTGTTGGGG;CTGTGTGACTCACGCTGTT;GGGTGTTCTGGCCACTGCT;TGACTCCAGTGTCTATGTT;GAGGTCATAACTATCAGGG;CTTGGAGGATCTGGTTTAG;ACCACAAGTATTATCTGGT;ACTCCGGTCCTCACCTGCC;TGACAGCTCAGATTAATGT;TGAACACTAAAAAATTACC;TCGATAGCCTTCCCTATCT;AAGAGAACCTCAAACTAGG;GCATGTCCCTGGATGACTT;ATTGGTCAAGAGAACCGAC;ATTAGTAAGTACGAGGTGA;TAGTTCGCTTAGGAAACAA…	15284;1043;561;558;429;366;359;332;329;278;274;265;258;232;216;159;152;138;128;116;88
TTAAACTGCTTG	18512	TAGTTCGCTTAGGAAACAA;GCTTTAGCTTGCCCAAGGC;AACTACTCTTCAACACCAC;AACTGAGGTCCCATGAGCA;CAGGGTTCGGGTGTTGGGG;CTGTGTGACTCACGCTGTT;GGGTGTTCTGGCCACTGCT;GAGGTCATAACTATCAGGG;TGACTCCAGTGTCTATGTT;TGACAGCTCAGATTAATGT;CTTGGAGGATCTGGTTTAG;TGAACACTAAAAAATTACC;ACTCCGGTCCTCACCTGCC;ACCACAAGTATTATCTGGT;TCGATAGCCTTCCCTATCT;GCATGTCCCTGGATGACTT;AAGAGAACCTCAAACTAGG;ATTGGTCAAGAGAACCGAC;AGGCTGATTTCTCAAAGGA;ATTAGTAAGTACGAGGTGA…	12027;1069;599;531;432;366;361;340;310;303;296;290;260;253;240;172;171;140;140;134;78
TTGGCAGATTCG	14667	GATGCTGGGGACAAACGCA;GCTTTAGCTTGCCCAAGGC;AACTACTCTTCAACACCAC;AACTGAGGTCCCATGAGCA;CAGGGTTCGGGTGTTGGGG;CTGTGTGACTCACGCTGTT;TGACTCCAGTGTCTATGTT;GGGTGTTCTGGCCACTGCT;GAGGTCATAACTATCAGGG;TGACAGCTCAGATTAATGT;ACTCCGGTCCTCACCTGCC;CTTGGAGGATCTGGTTTAG;ACCACAAGTATTATCTGGT;TGAACACTAAAAAATTACC;TCGATAGCCTTCCCTATCT;AAGAGAACCTCAAACTAGG;GCATGTCCCTGGATGACTT;ATTGGTCAAGAGAACCGAC;ATTAGTAAGTACGAGGTGA;AGGCTGATTTCTCAAAGGA…	9748;768;443;383;325;304;275;259;255;221;220;218;205;204;177;136;131;120;114;86;75
