# Supplementary material for: Frequent sgRNA-barcode recombination in single-cell perturbation assays
Source: PLoS One. 2018 Jun 6;13(6):e0198635. doi: 10.1371/journal.pone.0198635 (PMC5991360; doi:10.1371/journal.pone.0198635)
Supplement: S1 File — (GZ) [file pone.0198635.s002.tar.gz › Supplementary_Data/DAA4.known_sgRNA_summary.txt]

TCAGGGCTTGTG	265508	GGGTGTTCTGGCCACTGCT;CAGGGTTCGGGTGTTGGGG;AGGCTGATTTCTCAAAGGA;CTGTGTGACTCACGCTGTT;ATTGGTCAAGAGAACCGAC;CTTGGAGGATCTGGTTTAG;GATGCTGGGGACAAACGCA;TGACAGCTCAGATTAATGT;TCGATAGCCTTCCCTATCT;GCATGTCCCTGGATGACTT;AACTACTCTTCAACACCAC;ACTCCGGTCCTCACCTGCC;ACCACAAGTATTATCTGGT;TAGTTCGCTTAGGAAACAA;GCTTTAGCTTGCCCAAGGC;TGACTCCAGTGTCTATGTT;TGAACACTAAAAAATTACC;ATTAGTAAGTACGAGGTGA;GAGGTCATAACTATCAGGG;AACTGAGGTCCCATGAGCA…	128906;14844;11284;11173;10426;10151;9500;9170;9045;8723;8164;6176;4938;4688;4583;3484;3057;2749;2467;1554;426
CGCTGTGTTCTT	258190	CAGGGTTCGGGTGTTGGGG;GGGTGTTCTGGCCACTGCT;CTGTGTGACTCACGCTGTT;AGGCTGATTTCTCAAAGGA;TGACAGCTCAGATTAATGT;CTTGGAGGATCTGGTTTAG;ATTGGTCAAGAGAACCGAC;TCGATAGCCTTCCCTATCT;GATGCTGGGGACAAACGCA;AACTACTCTTCAACACCAC;GCATGTCCCTGGATGACTT;ACTCCGGTCCTCACCTGCC;TAGTTCGCTTAGGAAACAA;GCTTTAGCTTGCCCAAGGC;ACCACAAGTATTATCTGGT;TGAACACTAAAAAATTACC;TGACTCCAGTGTCTATGTT;ATTAGTAAGTACGAGGTGA;GAGGTCATAACTATCAGGG;AACTGAGGTCCCATGAGCA…	124119;14217;10955;10729;9960;9916;9808;9142;8866;8765;8668;6374;4841;4605;4164;3019;2987;2650;2619;1513;273
GCTTCATCCGGC	232413	AGGCTGATTTCTCAAAGGA;GGGTGTTCTGGCCACTGCT;CAGGGTTCGGGTGTTGGGG;ATTGGTCAAGAGAACCGAC;CTGTGTGACTCACGCTGTT;GATGCTGGGGACAAACGCA;TGACAGCTCAGATTAATGT;CTTGGAGGATCTGGTTTAG;GCATGTCCCTGGATGACTT;TCGATAGCCTTCCCTATCT;AACTACTCTTCAACACCAC;ACTCCGGTCCTCACCTGCC;GCTTTAGCTTGCCCAAGGC;TAGTTCGCTTAGGAAACAA;ACCACAAGTATTATCTGGT;ATTAGTAAGTACGAGGTGA;TGACTCCAGTGTCTATGTT;TGAACACTAAAAAATTACC;GAGGTCATAACTATCAGGG;AACTGAGGTCCCATGAGCA…	100615;14132;13895;10274;9630;9411;9284;9179;9134;8303;7380;6195;4380;4350;3736;3057;2965;2742;2230;1225;296
ATTTCATTATGT	211818	ATTGGTCAAGAGAACCGAC;GGGTGTTCTGGCCACTGCT;CAGGGTTCGGGTGTTGGGG;AGGCTGATTTCTCAAAGGA;CTGTGTGACTCACGCTGTT;CTTGGAGGATCTGGTTTAG;TGACAGCTCAGATTAATGT;GATGCTGGGGACAAACGCA;GCATGTCCCTGGATGACTT;TCGATAGCCTTCCCTATCT;AACTACTCTTCAACACCAC;ACTCCGGTCCTCACCTGCC;TAGTTCGCTTAGGAAACAA;GCTTTAGCTTGCCCAAGGC;ACCACAAGTATTATCTGGT;TGACTCCAGTGTCTATGTT;ATTAGTAAGTACGAGGTGA;TGAACACTAAAAAATTACC;GAGGTCATAACTATCAGGG;AACTGAGGTCCCATGAGCA…	91200;12495;11528;9840;9088;8924;8566;8433;7677;7254;7120;5876;4245;4098;3538;2771;2741;2448;2347;1345;284
TTGGCAGATTCG	202626	GATGCTGGGGACAAACGCA;CAGGGTTCGGGTGTTGGGG;GGGTGTTCTGGCCACTGCT;ATTGGTCAAGAGAACCGAC;CTTGGAGGATCTGGTTTAG;CTGTGTGACTCACGCTGTT;TGACAGCTCAGATTAATGT;AGGCTGATTTCTCAAAGGA;TCGATAGCCTTCCCTATCT;GCATGTCCCTGGATGACTT;AACTACTCTTCAACACCAC;ACTCCGGTCCTCACCTGCC;GCTTTAGCTTGCCCAAGGC;TAGTTCGCTTAGGAAACAA;ACCACAAGTATTATCTGGT;TGACTCCAGTGTCTATGTT;TGAACACTAAAAAATTACC;ATTAGTAAGTACGAGGTGA;GAGGTCATAACTATCAGGG;AACTGAGGTCCCATGAGCA…	80756;12029;11932;10082;9257;9188;9033;8839;8014;7494;7250;5784;4118;3773;3375;2833;2698;2306;2037;1467;361
GTGTGCGATAGT	199064	CTGTGTGACTCACGCTGTT;GGGTGTTCTGGCCACTGCT;CAGGGTTCGGGTGTTGGGG;AGGCTGATTTCTCAAAGGA;ATTGGTCAAGAGAACCGAC;TGACAGCTCAGATTAATGT;GCATGTCCCTGGATGACTT;GATGCTGGGGACAAACGCA;CTTGGAGGATCTGGTTTAG;TCGATAGCCTTCCCTATCT;AACTACTCTTCAACACCAC;ACTCCGGTCCTCACCTGCC;ACCACAAGTATTATCTGGT;TAGTTCGCTTAGGAAACAA;GCTTTAGCTTGCCCAAGGC;TGAACACTAAAAAATTACC;TGACTCCAGTGTCTATGTT;ATTAGTAAGTACGAGGTGA;GAGGTCATAACTATCAGGG;AACTGAGGTCCCATGAGCA…	92321;11161;11119;9063;8001;7338;7319;7170;6980;6313;6042;5379;3672;3545;3419;2556;2220;2184;2010;1031;221
AGTGGTTTCAAA	194563	TGACAGCTCAGATTAATGT;GGGTGTTCTGGCCACTGCT;CAGGGTTCGGGTGTTGGGG;AGGCTGATTTCTCAAAGGA;ATTGGTCAAGAGAACCGAC;CTGTGTGACTCACGCTGTT;GATGCTGGGGACAAACGCA;CTTGGAGGATCTGGTTTAG;GCATGTCCCTGGATGACTT;TCGATAGCCTTCCCTATCT;AACTACTCTTCAACACCAC;ACTCCGGTCCTCACCTGCC;GCTTTAGCTTGCCCAAGGC;ACCACAAGTATTATCTGGT;TAGTTCGCTTAGGAAACAA;TGACTCCAGTGTCTATGTT;TGAACACTAAAAAATTACC;ATTAGTAAGTACGAGGTGA;GAGGTCATAACTATCAGGG;AACTGAGGTCCCATGAGCA…	82090;11409;10704;9641;8938;8431;7987;7505;7308;7208;6516;4549;3670;3608;3580;2719;2481;2295;2149;1552;223
GGGTGGACCTAT	183352	CTTGGAGGATCTGGTTTAG;CAGGGTTCGGGTGTTGGGG;GGGTGTTCTGGCCACTGCT;AGGCTGATTTCTCAAAGGA;CTGTGTGACTCACGCTGTT;ATTGGTCAAGAGAACCGAC;GCATGTCCCTGGATGACTT;TGACAGCTCAGATTAATGT;TCGATAGCCTTCCCTATCT;GATGCTGGGGACAAACGCA;AACTACTCTTCAACACCAC;ACTCCGGTCCTCACCTGCC;GCTTTAGCTTGCCCAAGGC;TAGTTCGCTTAGGAAACAA;ACCACAAGTATTATCTGGT;TGAACACTAAAAAATTACC;TGACTCCAGTGTCTATGTT;GAGGTCATAACTATCAGGG;ATTAGTAAGTACGAGGTGA;AACTGAGGTCCCATGAGCA…	86329;10156;9870;8140;7724;7488;7158;6556;6400;5552;5141;4271;3137;2964;2835;2633;2005;1999;1721;1118;155
AATATGCATATG	178460	GCATGTCCCTGGATGACTT;CAGGGTTCGGGTGTTGGGG;GGGTGTTCTGGCCACTGCT;AGGCTGATTTCTCAAAGGA;ATTGGTCAAGAGAACCGAC;CTGTGTGACTCACGCTGTT;CTTGGAGGATCTGGTTTAG;TGACAGCTCAGATTAATGT;GATGCTGGGGACAAACGCA;TCGATAGCCTTCCCTATCT;AACTACTCTTCAACACCAC;ACTCCGGTCCTCACCTGCC;TAGTTCGCTTAGGAAACAA;ACCACAAGTATTATCTGGT;GCTTTAGCTTGCCCAAGGC;TGACTCCAGTGTCTATGTT;TGAACACTAAAAAATTACC;GAGGTCATAACTATCAGGG;ATTAGTAAGTACGAGGTGA;AACTGAGGTCCCATGAGCA…	77488;10939;10808;8099;8017;7754;6875;6839;6458;6241;5600;4076;3313;3243;3148;2316;2006;1978;1831;1070;361
TGTGGTGACCCT	160552	TCGATAGCCTTCCCTATCT;GGGTGTTCTGGCCACTGCT;CAGGGTTCGGGTGTTGGGG;ATTGGTCAAGAGAACCGAC;TGACAGCTCAGATTAATGT;AGGCTGATTTCTCAAAGGA;CTGTGTGACTCACGCTGTT;CTTGGAGGATCTGGTTTAG;GCATGTCCCTGGATGACTT;GATGCTGGGGACAAACGCA;AACTACTCTTCAACACCAC;ACTCCGGTCCTCACCTGCC;GCTTTAGCTTGCCCAAGGC;ACCACAAGTATTATCTGGT;TAGTTCGCTTAGGAAACAA;TGAACACTAAAAAATTACC;TGACTCCAGTGTCTATGTT;GAGGTCATAACTATCAGGG;ATTAGTAAGTACGAGGTGA;AACTGAGGTCCCATGAGCA…	69211;9641;9448;7376;6802;6787;6769;6714;5888;5809;4635;4500;2930;2782;2760;1949;1686;1666;1529;1384;286
TAGTATATCATT	141813	AACTACTCTTCAACACCAC;GGGTGTTCTGGCCACTGCT;CAGGGTTCGGGTGTTGGGG;ATTGGTCAAGAGAACCGAC;AGGCTGATTTCTCAAAGGA;TGACAGCTCAGATTAATGT;GCATGTCCCTGGATGACTT;CTGTGTGACTCACGCTGTT;GATGCTGGGGACAAACGCA;CTTGGAGGATCTGGTTTAG;TCGATAGCCTTCCCTATCT;ACTCCGGTCCTCACCTGCC;ACCACAAGTATTATCTGGT;GCTTTAGCTTGCCCAAGGC;TAGTTCGCTTAGGAAACAA;TGACTCCAGTGTCTATGTT;TGAACACTAAAAAATTACC;GAGGTCATAACTATCAGGG;ATTAGTAAGTACGAGGTGA;AACTGAGGTCCCATGAGCA…	61568;7956;7896;6586;6544;5964;5485;5399;5349;5341;4961;3348;2631;2530;2351;2061;1769;1510;1483;878;203
CCTGCGGAGTGA	117045	ACTCCGGTCCTCACCTGCC;GGGTGTTCTGGCCACTGCT;CAGGGTTCGGGTGTTGGGG;ATTGGTCAAGAGAACCGAC;AGGCTGATTTCTCAAAGGA;CTTGGAGGATCTGGTTTAG;CTGTGTGACTCACGCTGTT;TGACAGCTCAGATTAATGT;GATGCTGGGGACAAACGCA;GCATGTCCCTGGATGACTT;TCGATAGCCTTCCCTATCT;AACTACTCTTCAACACCAC;GCTTTAGCTTGCCCAAGGC;TAGTTCGCTTAGGAAACAA;ACCACAAGTATTATCTGGT;TGACTCCAGTGTCTATGTT;TGAACACTAAAAAATTACC;GAGGTCATAACTATCAGGG;ATTAGTAAGTACGAGGTGA;AACTGAGGTCCCATGAGCA…	52002;6733;6356;5300;4896;4695;4531;4272;4261;4048;3662;3460;2626;2098;1792;1619;1326;1203;1199;808;158
TTAAACTGCTTG	103310	TAGTTCGCTTAGGAAACAA;GGGTGTTCTGGCCACTGCT;AGGCTGATTTCTCAAAGGA;CAGGGTTCGGGTGTTGGGG;TGACAGCTCAGATTAATGT;CTGTGTGACTCACGCTGTT;CTTGGAGGATCTGGTTTAG;ATTGGTCAAGAGAACCGAC;GCATGTCCCTGGATGACTT;TCGATAGCCTTCCCTATCT;GATGCTGGGGACAAACGCA;AACTACTCTTCAACACCAC;ACTCCGGTCCTCACCTGCC;ACCACAAGTATTATCTGGT;GCTTTAGCTTGCCCAAGGC;ATTAGTAAGTACGAGGTGA;TGACTCCAGTGTCTATGTT;TGAACACTAAAAAATTACC;GAGGTCATAACTATCAGGG;AACTGAGGTCCCATGAGCA…	35789;6249;6014;5896;5117;5058;5011;4975;4771;4081;3878;3575;2960;1884;1771;1517;1391;1261;1040;950;122
GGGTACACAAAG	90199	GCTTTAGCTTGCCCAAGGC;CAGGGTTCGGGTGTTGGGG;GGGTGTTCTGGCCACTGCT;CTGTGTGACTCACGCTGTT;AGGCTGATTTCTCAAAGGA;TGACAGCTCAGATTAATGT;CTTGGAGGATCTGGTTTAG;GATGCTGGGGACAAACGCA;TCGATAGCCTTCCCTATCT;ATTGGTCAAGAGAACCGAC;GCATGTCCCTGGATGACTT;AACTACTCTTCAACACCAC;TAGTTCGCTTAGGAAACAA;ACTCCGGTCCTCACCTGCC;ACCACAAGTATTATCTGGT;TGAACACTAAAAAATTACC;TGACTCCAGTGTCTATGTT;GAGGTCATAACTATCAGGG;ATTAGTAAGTACGAGGTGA;AACTGAGGTCCCATGAGCA…	37271;5362;5307;4072;3912;3748;3609;3536;3501;3305;2969;2711;1993;1989;1440;1229;1212;1152;962;695;224
AGGGGGATAGGT	85204	ACCACAAGTATTATCTGGT;CAGGGTTCGGGTGTTGGGG;GGGTGTTCTGGCCACTGCT;CTGTGTGACTCACGCTGTT;AGGCTGATTTCTCAAAGGA;ATTGGTCAAGAGAACCGAC;TGACAGCTCAGATTAATGT;CTTGGAGGATCTGGTTTAG;GATGCTGGGGACAAACGCA;TCGATAGCCTTCCCTATCT;GCATGTCCCTGGATGACTT;ACTCCGGTCCTCACCTGCC;AACTACTCTTCAACACCAC;TGACTCCAGTGTCTATGTT;GCTTTAGCTTGCCCAAGGC;TAGTTCGCTTAGGAAACAA;TGAACACTAAAAAATTACC;GAGGTCATAACTATCAGGG;ATTAGTAAGTACGAGGTGA;AACTGAGGTCCCATGAGCA…	36048;5629;4464;4039;3697;3608;3477;3418;3064;2882;2638;2411;2341;1368;1355;1336;918;851;837;685;138
ACGGGTAGCTTC	68681	TGAACACTAAAAAATTACC;GGGTGTTCTGGCCACTGCT;CAGGGTTCGGGTGTTGGGG;AGGCTGATTTCTCAAAGGA;ATTGGTCAAGAGAACCGAC;GATGCTGGGGACAAACGCA;TGACAGCTCAGATTAATGT;CTGTGTGACTCACGCTGTT;CTTGGAGGATCTGGTTTAG;AACTACTCTTCAACACCAC;GCATGTCCCTGGATGACTT;TCGATAGCCTTCCCTATCT;ACTCCGGTCCTCACCTGCC;GCTTTAGCTTGCCCAAGGC;TAGTTCGCTTAGGAAACAA;ACCACAAGTATTATCTGGT;TGACTCCAGTGTCTATGTT;GAGGTCATAACTATCAGGG;ATTAGTAAGTACGAGGTGA;AACTGAGGTCCCATGAGCA…	22853;4806;4363;4162;3252;3193;3138;2918;2809;2649;2630;2535;1844;1562;1376;1228;1061;1000;700;447;155
ACCGTCATGTAA	61419	TGACTCCAGTGTCTATGTT;CAGGGTTCGGGTGTTGGGG;GGGTGTTCTGGCCACTGCT;CTGTGTGACTCACGCTGTT;AGGCTGATTTCTCAAAGGA;CTTGGAGGATCTGGTTTAG;ATTGGTCAAGAGAACCGAC;GATGCTGGGGACAAACGCA;TCGATAGCCTTCCCTATCT;TGACAGCTCAGATTAATGT;GCATGTCCCTGGATGACTT;AACTACTCTTCAACACCAC;ACTCCGGTCCTCACCTGCC;ACCACAAGTATTATCTGGT;GCTTTAGCTTGCCCAAGGC;TAGTTCGCTTAGGAAACAA;ATTAGTAAGTACGAGGTGA;TGAACACTAAAAAATTACC;AACTGAGGTCCCATGAGCA;GAGGTCATAACTATCAGGG…	25688;3816;3202;2807;2730;2609;2439;2228;2201;2061;2021;1780;1306;1306;1196;931;791;786;763;661;97
TAGGTAGTATAT	51932	ATTAGTAAGTACGAGGTGA;GGGTGTTCTGGCCACTGCT;CAGGGTTCGGGTGTTGGGG;ATTGGTCAAGAGAACCGAC;TGACAGCTCAGATTAATGT;CTGTGTGACTCACGCTGTT;CTTGGAGGATCTGGTTTAG;GCATGTCCCTGGATGACTT;AGGCTGATTTCTCAAAGGA;TCGATAGCCTTCCCTATCT;GATGCTGGGGACAAACGCA;GCTTTAGCTTGCCCAAGGC;AACTACTCTTCAACACCAC;ACTCCGGTCCTCACCTGCC;ACCACAAGTATTATCTGGT;TGACTCCAGTGTCTATGTT;TAGTTCGCTTAGGAAACAA;TGAACACTAAAAAATTACC;AACTGAGGTCCCATGAGCA;GAGGTCATAACTATCAGGG…	22644;3373;2770;2322;2160;1959;1919;1831;1808;1720;1484;1275;1266;1125;888;885;763;575;567;516;82
TACACTCAAAAC	45351	GAGGTCATAACTATCAGGG;CAGGGTTCGGGTGTTGGGG;GGGTGTTCTGGCCACTGCT;TCGATAGCCTTCCCTATCT;AGGCTGATTTCTCAAAGGA;CTGTGTGACTCACGCTGTT;CTTGGAGGATCTGGTTTAG;ATTGGTCAAGAGAACCGAC;GATGCTGGGGACAAACGCA;TGACAGCTCAGATTAATGT;AACTACTCTTCAACACCAC;GCATGTCCCTGGATGACTT;ACCACAAGTATTATCTGGT;ACTCCGGTCCTCACCTGCC;TAGTTCGCTTAGGAAACAA;GCTTTAGCTTGCCCAAGGC;TGACTCCAGTGTCTATGTT;TGAACACTAAAAAATTACC;ATTAGTAAGTACGAGGTGA;AACTGAGGTCCCATGAGCA…	18849;2337;2334;2239;2158;2082;1944;1834;1585;1568;1565;1228;1140;1070;939;768;527;516;380;261;27
CGTAATTATGAT	29844	AACTGAGGTCCCATGAGCA;CAGGGTTCGGGTGTTGGGG;GGGTGTTCTGGCCACTGCT;AGGCTGATTTCTCAAAGGA;CTTGGAGGATCTGGTTTAG;TGACAGCTCAGATTAATGT;GATGCTGGGGACAAACGCA;CTGTGTGACTCACGCTGTT;AACTACTCTTCAACACCAC;TCGATAGCCTTCCCTATCT;ATTGGTCAAGAGAACCGAC;GCATGTCCCTGGATGACTT;ACTCCGGTCCTCACCTGCC;ATTAGTAAGTACGAGGTGA;GCTTTAGCTTGCCCAAGGC;TGACTCCAGTGTCTATGTT;ACCACAAGTATTATCTGGT;TAGTTCGCTTAGGAAACAA;GAGGTCATAACTATCAGGG;TGAACACTAAAAAATTACC…	12723;1604;1502;1437;1322;1252;1068;1049;1043;971;955;822;709;569;548;517;514;512;377;295;55
