# Supplementary material for: Frequent sgRNA-barcode recombination in single-cell perturbation assays
Source: PLoS One. 2018 Jun 6;13(6):e0198635. doi: 10.1371/journal.pone.0198635 (PMC5991360; doi:10.1371/journal.pone.0198635)
Supplement: S1 File — (GZ) [file pone.0198635.s002.tar.gz › Supplementary_Data/RX210.known_sgRNA_summary.txt]

TAGTATATCATT	122714	AACTACTCTTCAACACCAC;TCGATAGCCTTCCCTATCT;ATTGGTCAAGAGAACCGAC;CTGTGTGACTCACGCTGTT;CTTGGAGGATCTGGTTTAG;GGGTGTTCTGGCCACTGCT;ACCACAAGTATTATCTGGT;ACTCCGGTCCTCACCTGCC;CAGGGTTCGGGTGTTGGGG;AGGCTGATTTCTCAAAGGA;GATGCTGGGGACAAACGCA;TGACTCCAGTGTCTATGTT;GCTTTAGCTTGCCCAAGGC;GCATGTCCCTGGATGACTT;TAGTTCGCTTAGGAAACAA;TGACAGCTCAGATTAATGT;TGAACACTAAAAAATTACC;ATTAGTAAGTACGAGGTGA;GAGGTCATAACTATCAGGG;AACTGAGGTCCCATGAGCA…	107269;1758;1709;1307;1116;1107;1060;956;896;884;746;683;638;614;565;418;328;321;263;73;3
TGTGGTGACCCT	117497	TCGATAGCCTTCCCTATCT;AACTACTCTTCAACACCAC;ATTGGTCAAGAGAACCGAC;CTGTGTGACTCACGCTGTT;GGGTGTTCTGGCCACTGCT;CTTGGAGGATCTGGTTTAG;ACCACAAGTATTATCTGGT;ACTCCGGTCCTCACCTGCC;AGGCTGATTTCTCAAAGGA;CAGGGTTCGGGTGTTGGGG;GATGCTGGGGACAAACGCA;TGACTCCAGTGTCTATGTT;GCATGTCCCTGGATGACTT;GCTTTAGCTTGCCCAAGGC;TAGTTCGCTTAGGAAACAA;TGACAGCTCAGATTAATGT;ATTAGTAAGTACGAGGTGA;TGAACACTAAAAAATTACC;GAGGTCATAACTATCAGGG;AACTGAGGTCCCATGAGCA…	101449;1865;1668;1347;1173;1130;1104;1002;948;934;813;727;695;680;551;434;327;319;250;77;4
ATTTCATTATGT	116567	ATTGGTCAAGAGAACCGAC;AACTACTCTTCAACACCAC;TCGATAGCCTTCCCTATCT;CTGTGTGACTCACGCTGTT;CTTGGAGGATCTGGTTTAG;GGGTGTTCTGGCCACTGCT;ACCACAAGTATTATCTGGT;ACTCCGGTCCTCACCTGCC;CAGGGTTCGGGTGTTGGGG;AGGCTGATTTCTCAAAGGA;GATGCTGGGGACAAACGCA;TGACTCCAGTGTCTATGTT;GCTTTAGCTTGCCCAAGGC;GCATGTCCCTGGATGACTT;TAGTTCGCTTAGGAAACAA;TGACAGCTCAGATTAATGT;TGAACACTAAAAAATTACC;ATTAGTAAGTACGAGGTGA;GAGGTCATAACTATCAGGG;AACTGAGGTCCCATGAGCA…	100170;1972;1867;1325;1174;1173;1068;1020;1011;893;790;758;690;626;564;439;366;321;275;63;2
GTGTGCGATAGT	88577	CTGTGTGACTCACGCTGTT;AACTACTCTTCAACACCAC;TCGATAGCCTTCCCTATCT;ATTGGTCAAGAGAACCGAC;CTTGGAGGATCTGGTTTAG;GGGTGTTCTGGCCACTGCT;ACCACAAGTATTATCTGGT;CAGGGTTCGGGTGTTGGGG;ACTCCGGTCCTCACCTGCC;AGGCTGATTTCTCAAAGGA;GATGCTGGGGACAAACGCA;TGACTCCAGTGTCTATGTT;GCTTTAGCTTGCCCAAGGC;GCATGTCCCTGGATGACTT;TAGTTCGCTTAGGAAACAA;TGACAGCTCAGATTAATGT;TGAACACTAAAAAATTACC;ATTAGTAAGTACGAGGTGA;GAGGTCATAACTATCAGGG;AACTGAGGTCCCATGAGCA…	77410;1238;1221;1134;810;800;778;688;657;637;520;475;472;444;390;274;207;205;173;43;1
TCAGGGCTTGTG	80519	GGGTGTTCTGGCCACTGCT;AACTACTCTTCAACACCAC;TCGATAGCCTTCCCTATCT;ATTGGTCAAGAGAACCGAC;CTGTGTGACTCACGCTGTT;ACCACAAGTATTATCTGGT;CTTGGAGGATCTGGTTTAG;CAGGGTTCGGGTGTTGGGG;AGGCTGATTTCTCAAAGGA;ACTCCGGTCCTCACCTGCC;GATGCTGGGGACAAACGCA;TGACTCCAGTGTCTATGTT;GCTTTAGCTTGCCCAAGGC;GCATGTCCCTGGATGACTT;TAGTTCGCTTAGGAAACAA;TGACAGCTCAGATTAATGT;TGAACACTAAAAAATTACC;ATTAGTAAGTACGAGGTGA;GAGGTCATAACTATCAGGG;AACTGAGGTCCCATGAGCA…	66401;1630;1586;1397;1128;964;920;888;794;789;670;595;593;538;462;360;264;260;222;56;2
GGGTGGACCTAT	76182	CTTGGAGGATCTGGTTTAG;TCGATAGCCTTCCCTATCT;AACTACTCTTCAACACCAC;ATTGGTCAAGAGAACCGAC;CTGTGTGACTCACGCTGTT;GGGTGTTCTGGCCACTGCT;CAGGGTTCGGGTGTTGGGG;ACCACAAGTATTATCTGGT;ACTCCGGTCCTCACCTGCC;AGGCTGATTTCTCAAAGGA;GATGCTGGGGACAAACGCA;TGACTCCAGTGTCTATGTT;GCTTTAGCTTGCCCAAGGC;GCATGTCCCTGGATGACTT;TAGTTCGCTTAGGAAACAA;TGACAGCTCAGATTAATGT;ATTAGTAAGTACGAGGTGA;TGAACACTAAAAAATTACC;GAGGTCATAACTATCAGGG;AACTGAGGTCCCATGAGCA…	66260;1117;1110;946;826;666;645;644;612;498;443;437;415;368;326;268;205;179;165;46;6
AGGGGGATAGGT	74879	ACCACAAGTATTATCTGGT;TCGATAGCCTTCCCTATCT;AACTACTCTTCAACACCAC;ATTGGTCAAGAGAACCGAC;CTGTGTGACTCACGCTGTT;CTTGGAGGATCTGGTTTAG;GGGTGTTCTGGCCACTGCT;ACTCCGGTCCTCACCTGCC;CAGGGTTCGGGTGTTGGGG;AGGCTGATTTCTCAAAGGA;GATGCTGGGGACAAACGCA;TGACTCCAGTGTCTATGTT;GCTTTAGCTTGCCCAAGGC;GCATGTCCCTGGATGACTT;TAGTTCGCTTAGGAAACAA;TGACAGCTCAGATTAATGT;ATTAGTAAGTACGAGGTGA;TGAACACTAAAAAATTACC;GAGGTCATAACTATCAGGG;AACTGAGGTCCCATGAGCA…	64591;1138;1121;1010;853;746;659;637;575;560;460;458;442;382;330;288;233;200;149;45;2
CGCTGTGTTCTT	66876	CAGGGTTCGGGTGTTGGGG;TCGATAGCCTTCCCTATCT;AACTACTCTTCAACACCAC;ATTGGTCAAGAGAACCGAC;CTGTGTGACTCACGCTGTT;CTTGGAGGATCTGGTTTAG;ACCACAAGTATTATCTGGT;GGGTGTTCTGGCCACTGCT;ACTCCGGTCCTCACCTGCC;AGGCTGATTTCTCAAAGGA;GATGCTGGGGACAAACGCA;GCTTTAGCTTGCCCAAGGC;TGACTCCAGTGTCTATGTT;GCATGTCCCTGGATGACTT;TAGTTCGCTTAGGAAACAA;TGACAGCTCAGATTAATGT;ATTAGTAAGTACGAGGTGA;TGAACACTAAAAAATTACC;GAGGTCATAACTATCAGGG;AACTGAGGTCCCATGAGCA…	58713;867;857;829;679;616;554;534;463;410;365;362;351;288;257;228;188;138;135;38;4
CCTGCGGAGTGA	66533	ACTCCGGTCCTCACCTGCC;TCGATAGCCTTCCCTATCT;AACTACTCTTCAACACCAC;ATTGGTCAAGAGAACCGAC;CTGTGTGACTCACGCTGTT;CTTGGAGGATCTGGTTTAG;GGGTGTTCTGGCCACTGCT;ACCACAAGTATTATCTGGT;CAGGGTTCGGGTGTTGGGG;AGGCTGATTTCTCAAAGGA;GCTTTAGCTTGCCCAAGGC;GATGCTGGGGACAAACGCA;TGACTCCAGTGTCTATGTT;GCATGTCCCTGGATGACTT;TAGTTCGCTTAGGAAACAA;TGACAGCTCAGATTAATGT;ATTAGTAAGTACGAGGTGA;TGAACACTAAAAAATTACC;GAGGTCATAACTATCAGGG;AACTGAGGTCCCATGAGCA…	58033;957;924;855;718;569;568;535;506;409;400;362;358;303;289;216;178;178;136;36;3
GCTTCATCCGGC	64886	AGGCTGATTTCTCAAAGGA;AACTACTCTTCAACACCAC;TCGATAGCCTTCCCTATCT;ATTGGTCAAGAGAACCGAC;CTGTGTGACTCACGCTGTT;CTTGGAGGATCTGGTTTAG;GGGTGTTCTGGCCACTGCT;ACCACAAGTATTATCTGGT;ACTCCGGTCCTCACCTGCC;CAGGGTTCGGGTGTTGGGG;GATGCTGGGGACAAACGCA;TGACTCCAGTGTCTATGTT;GCTTTAGCTTGCCCAAGGC;GCATGTCCCTGGATGACTT;TAGTTCGCTTAGGAAACAA;TGACAGCTCAGATTAATGT;ATTAGTAAGTACGAGGTGA;GAGGTCATAACTATCAGGG;TGAACACTAAAAAATTACC;AACTGAGGTCCCATGAGCA	54834;1135;1030;945;819;689;669;656;619;618;435;431;409;390;370;232;193;193;185;34
TTGGCAGATTCG	53731	GATGCTGGGGACAAACGCA;AACTACTCTTCAACACCAC;TCGATAGCCTTCCCTATCT;ATTGGTCAAGAGAACCGAC;CTGTGTGACTCACGCTGTT;GGGTGTTCTGGCCACTGCT;ACCACAAGTATTATCTGGT;CTTGGAGGATCTGGTTTAG;ACTCCGGTCCTCACCTGCC;CAGGGTTCGGGTGTTGGGG;AGGCTGATTTCTCAAAGGA;GCTTTAGCTTGCCCAAGGC;GCATGTCCCTGGATGACTT;TGACTCCAGTGTCTATGTT;TAGTTCGCTTAGGAAACAA;TGACAGCTCAGATTAATGT;TGAACACTAAAAAATTACC;ATTAGTAAGTACGAGGTGA;GAGGTCATAACTATCAGGG;AACTGAGGTCCCATGAGCA…	44888;954;940;904;743;632;567;553;538;483;466;363;333;332;298;207;171;169;157;29;4
GGGTACACAAAG	47707	GCTTTAGCTTGCCCAAGGC;AACTACTCTTCAACACCAC;TCGATAGCCTTCCCTATCT;ATTGGTCAAGAGAACCGAC;CTGTGTGACTCACGCTGTT;GGGTGTTCTGGCCACTGCT;CTTGGAGGATCTGGTTTAG;CAGGGTTCGGGTGTTGGGG;ACTCCGGTCCTCACCTGCC;ACCACAAGTATTATCTGGT;AGGCTGATTTCTCAAAGGA;TGACTCCAGTGTCTATGTT;GATGCTGGGGACAAACGCA;GCATGTCCCTGGATGACTT;TAGTTCGCTTAGGAAACAA;TGACAGCTCAGATTAATGT;ATTAGTAAGTACGAGGTGA;TGAACACTAAAAAATTACC;GAGGTCATAACTATCAGGG;AACTGAGGTCCCATGAGCA…	41221;698;660;625;513;471;444;400;395;384;350;301;283;220;204;164;146;108;94;25;1
ACCGTCATGTAA	47662	TGACTCCAGTGTCTATGTT;AACTACTCTTCAACACCAC;TCGATAGCCTTCCCTATCT;ATTGGTCAAGAGAACCGAC;CTGTGTGACTCACGCTGTT;ACCACAAGTATTATCTGGT;GGGTGTTCTGGCCACTGCT;CTTGGAGGATCTGGTTTAG;CAGGGTTCGGGTGTTGGGG;AGGCTGATTTCTCAAAGGA;ACTCCGGTCCTCACCTGCC;GATGCTGGGGACAAACGCA;GCTTTAGCTTGCCCAAGGC;GCATGTCCCTGGATGACTT;TAGTTCGCTTAGGAAACAA;TGACAGCTCAGATTAATGT;ATTAGTAAGTACGAGGTGA;TGAACACTAAAAAATTACC;GAGGTCATAACTATCAGGG;AACTGAGGTCCCATGAGCA…	41066;695;681;677;536;459;451;440;377;353;345;297;268;222;201;183;154;130;103;23;1
AATATGCATATG	42507	GCATGTCCCTGGATGACTT;AACTACTCTTCAACACCAC;TCGATAGCCTTCCCTATCT;ATTGGTCAAGAGAACCGAC;CTGTGTGACTCACGCTGTT;CTTGGAGGATCTGGTTTAG;ACCACAAGTATTATCTGGT;GGGTGTTCTGGCCACTGCT;CAGGGTTCGGGTGTTGGGG;ACTCCGGTCCTCACCTGCC;AGGCTGATTTCTCAAAGGA;GATGCTGGGGACAAACGCA;TGACTCCAGTGTCTATGTT;GCTTTAGCTTGCCCAAGGC;TAGTTCGCTTAGGAAACAA;TGACAGCTCAGATTAATGT;TGAACACTAAAAAATTACC;ATTAGTAAGTACGAGGTGA;GAGGTCATAACTATCAGGG;AACTGAGGTCCCATGAGCA	35999;719;670;652;488;457;435;429;381;365;334;308;276;263;196;163;133;132;84;23
TTAAACTGCTTG	39466	TAGTTCGCTTAGGAAACAA;AACTACTCTTCAACACCAC;ATTGGTCAAGAGAACCGAC;TCGATAGCCTTCCCTATCT;CTGTGTGACTCACGCTGTT;CTTGGAGGATCTGGTTTAG;ACCACAAGTATTATCTGGT;GGGTGTTCTGGCCACTGCT;CAGGGTTCGGGTGTTGGGG;AGGCTGATTTCTCAAAGGA;ACTCCGGTCCTCACCTGCC;GATGCTGGGGACAAACGCA;GCATGTCCCTGGATGACTT;TGACTCCAGTGTCTATGTT;GCTTTAGCTTGCCCAAGGC;TGACAGCTCAGATTAATGT;TGAACACTAAAAAATTACC;ATTAGTAAGTACGAGGTGA;GAGGTCATAACTATCAGGG;AACTGAGGTCCCATGAGCA…	31859;809;781;766;601;540;466;464;458;453;427;337;309;286;281;181;156;153;109;27;3
AGTGGTTTCAAA	29824	TGACAGCTCAGATTAATGT;AACTACTCTTCAACACCAC;TCGATAGCCTTCCCTATCT;ATTGGTCAAGAGAACCGAC;CTGTGTGACTCACGCTGTT;GGGTGTTCTGGCCACTGCT;CTTGGAGGATCTGGTTTAG;AGGCTGATTTCTCAAAGGA;ACCACAAGTATTATCTGGT;ACTCCGGTCCTCACCTGCC;CAGGGTTCGGGTGTTGGGG;GATGCTGGGGACAAACGCA;GCTTTAGCTTGCCCAAGGC;TGACTCCAGTGTCTATGTT;GCATGTCCCTGGATGACTT;TAGTTCGCTTAGGAAACAA;TGAACACTAAAAAATTACC;GAGGTCATAACTATCAGGG;ATTAGTAAGTACGAGGTGA;AACTGAGGTCCCATGAGCA…	25233;539;487;428;356;337;308;274;271;253;237;209;175;172;171;132;90;73;69;9;1
ACGGGTAGCTTC	23499	TGAACACTAAAAAATTACC;AACTACTCTTCAACACCAC;TCGATAGCCTTCCCTATCT;ATTGGTCAAGAGAACCGAC;CTGTGTGACTCACGCTGTT;CTTGGAGGATCTGGTTTAG;GGGTGTTCTGGCCACTGCT;ACCACAAGTATTATCTGGT;ACTCCGGTCCTCACCTGCC;AGGCTGATTTCTCAAAGGA;CAGGGTTCGGGTGTTGGGG;TGACTCCAGTGTCTATGTT;GCTTTAGCTTGCCCAAGGC;GATGCTGGGGACAAACGCA;GCATGTCCCTGGATGACTT;TAGTTCGCTTAGGAAACAA;TGACAGCTCAGATTAATGT;ATTAGTAAGTACGAGGTGA;GAGGTCATAACTATCAGGG;AACTGAGGTCCCATGAGCA…	19202;498;469;433;321;289;278;263;242;240;236;180;177;170;140;120;87;73;64;14;3
TAGGTAGTATAT	21479	ATTAGTAAGTACGAGGTGA;AACTACTCTTCAACACCAC;ATTGGTCAAGAGAACCGAC;TCGATAGCCTTCCCTATCT;CTGTGTGACTCACGCTGTT;GGGTGTTCTGGCCACTGCT;CTTGGAGGATCTGGTTTAG;ACCACAAGTATTATCTGGT;AGGCTGATTTCTCAAAGGA;ACTCCGGTCCTCACCTGCC;CAGGGTTCGGGTGTTGGGG;GATGCTGGGGACAAACGCA;TGACTCCAGTGTCTATGTT;GCATGTCCCTGGATGACTT;TAGTTCGCTTAGGAAACAA;GCTTTAGCTTGCCCAAGGC;TGACAGCTCAGATTAATGT;TGAACACTAAAAAATTACC;GAGGTCATAACTATCAGGG;AACTGAGGTCCCATGAGCA	18555;353;304;296;202;179;169;168;165;163;161;124;120;120;110;109;76;52;43;10
TACACTCAAAAC	18632	GAGGTCATAACTATCAGGG;TCGATAGCCTTCCCTATCT;AACTACTCTTCAACACCAC;ATTGGTCAAGAGAACCGAC;CTGTGTGACTCACGCTGTT;CAGGGTTCGGGTGTTGGGG;CTTGGAGGATCTGGTTTAG;ACCACAAGTATTATCTGGT;GGGTGTTCTGGCCACTGCT;AGGCTGATTTCTCAAAGGA;ACTCCGGTCCTCACCTGCC;GATGCTGGGGACAAACGCA;GCTTTAGCTTGCCCAAGGC;TGACTCCAGTGTCTATGTT;TAGTTCGCTTAGGAAACAA;GCATGTCCCTGGATGACTT;ATTAGTAAGTACGAGGTGA;TGACAGCTCAGATTAATGT;TGAACACTAAAAAATTACC;AACTGAGGTCCCATGAGCA	16113;287;270;227;186;161;156;155;145;141;137;108;108;96;83;81;58;57;57;6
CGTAATTATGAT	4580	AACTGAGGTCCCATGAGCA;ATTGGTCAAGAGAACCGAC;TCGATAGCCTTCCCTATCT;AACTACTCTTCAACACCAC;GGGTGTTCTGGCCACTGCT;CAGGGTTCGGGTGTTGGGG;CTTGGAGGATCTGGTTTAG;ACCACAAGTATTATCTGGT;CTGTGTGACTCACGCTGTT;GCTTTAGCTTGCCCAAGGC;ACTCCGGTCCTCACCTGCC;AGGCTGATTTCTCAAAGGA;GATGCTGGGGACAAACGCA;TGACTCCAGTGTCTATGTT;TAGTTCGCTTAGGAAACAA;GCATGTCCCTGGATGACTT;TGACAGCTCAGATTAATGT;TGAACACTAAAAAATTACC;ATTAGTAAGTACGAGGTGA;GAGGTCATAACTATCAGGG	3934;60;58;57;51;48;43;42;40;34;31;29;28;26;23;21;19;19;10;7
