# Supplementary material for: Frequent sgRNA-barcode recombination in single-cell perturbation assays
Source: PLoS One. 2018 Jun 6;13(6):e0198635. doi: 10.1371/journal.pone.0198635 (PMC5991360; doi:10.1371/journal.pone.0198635)
Supplement: S1 File — (GZ) [file pone.0198635.s002.tar.gz › Supplementary_Data/RX207.known_sgRNA_summary.txt]

CGCTGTGTTCTT	131105	CAGGGTTCGGGTGTTGGGG;CTTGGAGGATCTGGTTTAG;AACTACTCTTCAACACCAC;CTGTGTGACTCACGCTGTT;ACTCCGGTCCTCACCTGCC;GAGGTCATAACTATCAGGG;TGACAGCTCAGATTAATGT;TCGATAGCCTTCCCTATCT;GCATGTCCCTGGATGACTT;GGGTGTTCTGGCCACTGCT;GCTTTAGCTTGCCCAAGGC;ACCACAAGTATTATCTGGT;ATTGGTCAAGAGAACCGAC;TGAACACTAAAAAATTACC;AGGCTGATTTCTCAAAGGA;AACTGAGGTCCCATGAGCA;GATGCTGGGGACAAACGCA;TGACTCCAGTGTCTATGTT;TAGTTCGCTTAGGAAACAA;ATTAGTAAGTACGAGGTGA…	69117;6461;6371;6339;6122;5961;4767;3360;3005;2807;2458;2349;2016;1851;1781;1757;1597;1360;1207;341;78
GTGTGCGATAGT	96852	CTGTGTGACTCACGCTGTT;CAGGGTTCGGGTGTTGGGG;ACTCCGGTCCTCACCTGCC;CTTGGAGGATCTGGTTTAG;GAGGTCATAACTATCAGGG;AACTACTCTTCAACACCAC;TGACAGCTCAGATTAATGT;GCATGTCCCTGGATGACTT;GGGTGTTCTGGCCACTGCT;TCGATAGCCTTCCCTATCT;GCTTTAGCTTGCCCAAGGC;ATTGGTCAAGAGAACCGAC;ACCACAAGTATTATCTGGT;AGGCTGATTTCTCAAAGGA;TGACTCCAGTGTCTATGTT;TGAACACTAAAAAATTACC;GATGCTGGGGACAAACGCA;AACTGAGGTCCCATGAGCA;TAGTTCGCTTAGGAAACAA;ATTAGTAAGTACGAGGTGA…	47785;7218;4863;4770;4099;3947;3567;2520;2458;2193;2155;1833;1811;1505;1330;1311;1105;969;961;389;63
TACACTCAAAAC	96753	GAGGTCATAACTATCAGGG;CAGGGTTCGGGTGTTGGGG;ACTCCGGTCCTCACCTGCC;CTGTGTGACTCACGCTGTT;CTTGGAGGATCTGGTTTAG;AACTACTCTTCAACACCAC;TGACAGCTCAGATTAATGT;TCGATAGCCTTCCCTATCT;GCTTTAGCTTGCCCAAGGC;GCATGTCCCTGGATGACTT;GGGTGTTCTGGCCACTGCT;ATTGGTCAAGAGAACCGAC;ACCACAAGTATTATCTGGT;AGGCTGATTTCTCAAAGGA;TGAACACTAAAAAATTACC;AACTGAGGTCCCATGAGCA;GATGCTGGGGACAAACGCA;TGACTCCAGTGTCTATGTT;TAGTTCGCTTAGGAAACAA;ATTAGTAAGTACGAGGTGA…	46306;7170;4751;4742;4735;4488;4186;2255;2248;2227;2153;1941;1747;1412;1384;1354;1349;1008;873;360;64
CCTGCGGAGTGA	94071	ACTCCGGTCCTCACCTGCC;CAGGGTTCGGGTGTTGGGG;CTTGGAGGATCTGGTTTAG;AACTACTCTTCAACACCAC;CTGTGTGACTCACGCTGTT;GAGGTCATAACTATCAGGG;TGACAGCTCAGATTAATGT;TCGATAGCCTTCCCTATCT;GCATGTCCCTGGATGACTT;GGGTGTTCTGGCCACTGCT;ACCACAAGTATTATCTGGT;GCTTTAGCTTGCCCAAGGC;ATTGGTCAAGAGAACCGAC;AACTGAGGTCCCATGAGCA;AGGCTGATTTCTCAAAGGA;TGAACACTAAAAAATTACC;GATGCTGGGGACAAACGCA;TGACTCCAGTGTCTATGTT;TAGTTCGCTTAGGAAACAA;ATTAGTAAGTACGAGGTGA…	46196;6753;4747;4424;4241;4125;3863;2225;2117;2036;1962;1923;1699;1494;1380;1336;1183;1039;900;333;95
GGGTGGACCTAT	93885	CTTGGAGGATCTGGTTTAG;CAGGGTTCGGGTGTTGGGG;CTGTGTGACTCACGCTGTT;GAGGTCATAACTATCAGGG;ACTCCGGTCCTCACCTGCC;AACTACTCTTCAACACCAC;TGACAGCTCAGATTAATGT;GGGTGTTCTGGCCACTGCT;TCGATAGCCTTCCCTATCT;GCTTTAGCTTGCCCAAGGC;GCATGTCCCTGGATGACTT;ACCACAAGTATTATCTGGT;ATTGGTCAAGAGAACCGAC;TGAACACTAAAAAATTACC;AGGCTGATTTCTCAAAGGA;GATGCTGGGGACAAACGCA;AACTGAGGTCCCATGAGCA;TGACTCCAGTGTCTATGTT;TAGTTCGCTTAGGAAACAA;ATTAGTAAGTACGAGGTGA…	45104;7352;4661;4520;4488;4314;3523;2345;2292;2156;2029;1731;1693;1503;1469;1247;1196;1042;840;342;38
AGTGGTTTCAAA	93477	TGACAGCTCAGATTAATGT;CAGGGTTCGGGTGTTGGGG;ACTCCGGTCCTCACCTGCC;AACTACTCTTCAACACCAC;CTGTGTGACTCACGCTGTT;CTTGGAGGATCTGGTTTAG;GAGGTCATAACTATCAGGG;GCATGTCCCTGGATGACTT;TCGATAGCCTTCCCTATCT;GCTTTAGCTTGCCCAAGGC;GGGTGTTCTGGCCACTGCT;ATTGGTCAAGAGAACCGAC;GATGCTGGGGACAAACGCA;AACTGAGGTCCCATGAGCA;AGGCTGATTTCTCAAAGGA;ACCACAAGTATTATCTGGT;TGAACACTAAAAAATTACC;TAGTTCGCTTAGGAAACAA;TGACTCCAGTGTCTATGTT;ATTAGTAAGTACGAGGTGA…	40865;6470;4912;4900;4731;4669;4437;2683;2334;2309;2299;2063;1704;1695;1640;1609;1546;1222;989;275;125
TAGTATATCATT	90679	AACTACTCTTCAACACCAC;CAGGGTTCGGGTGTTGGGG;CTTGGAGGATCTGGTTTAG;CTGTGTGACTCACGCTGTT;GAGGTCATAACTATCAGGG;ACTCCGGTCCTCACCTGCC;TGACAGCTCAGATTAATGT;GCATGTCCCTGGATGACTT;TCGATAGCCTTCCCTATCT;GGGTGTTCTGGCCACTGCT;GCTTTAGCTTGCCCAAGGC;ATTGGTCAAGAGAACCGAC;ACCACAAGTATTATCTGGT;AGGCTGATTTCTCAAAGGA;TGAACACTAAAAAATTACC;AACTGAGGTCCCATGAGCA;GATGCTGGGGACAAACGCA;TAGTTCGCTTAGGAAACAA;TGACTCCAGTGTCTATGTT;ATTAGTAAGTACGAGGTGA…	41921;6555;4864;4845;4489;4253;3826;2426;2195;2156;2000;1943;1662;1440;1384;1374;1183;956;915;249;43
TCAGGGCTTGTG	64878	GGGTGTTCTGGCCACTGCT;CAGGGTTCGGGTGTTGGGG;CTGTGTGACTCACGCTGTT;GAGGTCATAACTATCAGGG;ACTCCGGTCCTCACCTGCC;AACTACTCTTCAACACCAC;CTTGGAGGATCTGGTTTAG;TGACAGCTCAGATTAATGT;TCGATAGCCTTCCCTATCT;GCATGTCCCTGGATGACTT;GCTTTAGCTTGCCCAAGGC;ATTGGTCAAGAGAACCGAC;ACCACAAGTATTATCTGGT;AGGCTGATTTCTCAAAGGA;TGAACACTAAAAAATTACC;AACTGAGGTCCCATGAGCA;GATGCTGGGGACAAACGCA;TAGTTCGCTTAGGAAACAA;TGACTCCAGTGTCTATGTT;ATTAGTAAGTACGAGGTGA…	22169;6210;4523;3955;3885;3842;3824;2907;1786;1642;1512;1477;1227;1074;1047;968;918;734;667;367;144
AATATGCATATG	54076	GCATGTCCCTGGATGACTT;CAGGGTTCGGGTGTTGGGG;CTGTGTGACTCACGCTGTT;CTTGGAGGATCTGGTTTAG;AACTACTCTTCAACACCAC;TGACAGCTCAGATTAATGT;GAGGTCATAACTATCAGGG;ACTCCGGTCCTCACCTGCC;GGGTGTTCTGGCCACTGCT;TCGATAGCCTTCCCTATCT;GCTTTAGCTTGCCCAAGGC;ATTGGTCAAGAGAACCGAC;AGGCTGATTTCTCAAAGGA;ACCACAAGTATTATCTGGT;AACTGAGGTCCCATGAGCA;TGAACACTAAAAAATTACC;GATGCTGGGGACAAACGCA;TGACTCCAGTGTCTATGTT;TAGTTCGCTTAGGAAACAA;ATTAGTAAGTACGAGGTGA…	22110;3633;3179;3132;2860;2477;2437;2375;1512;1497;1367;1194;1088;1010;943;875;852;683;485;328;39
TGTGGTGACCCT	48763	TCGATAGCCTTCCCTATCT;CAGGGTTCGGGTGTTGGGG;CTTGGAGGATCTGGTTTAG;GAGGTCATAACTATCAGGG;CTGTGTGACTCACGCTGTT;AACTACTCTTCAACACCAC;TGACAGCTCAGATTAATGT;ACTCCGGTCCTCACCTGCC;GCTTTAGCTTGCCCAAGGC;GGGTGTTCTGGCCACTGCT;TGAACACTAAAAAATTACC;ACCACAAGTATTATCTGGT;GCATGTCCCTGGATGACTT;ATTGGTCAAGAGAACCGAC;AACTGAGGTCCCATGAGCA;GATGCTGGGGACAAACGCA;AGGCTGATTTCTCAAAGGA;TAGTTCGCTTAGGAAACAA;TGACTCCAGTGTCTATGTT;ATTAGTAAGTACGAGGTGA…	20085;3495;2720;2631;2561;2551;2399;2349;1311;1212;1085;1074;973;958;812;730;645;449;419;243;61
GGGTACACAAAG	46467	GCTTTAGCTTGCCCAAGGC;CAGGGTTCGGGTGTTGGGG;CTGTGTGACTCACGCTGTT;CTTGGAGGATCTGGTTTAG;GAGGTCATAACTATCAGGG;TGACAGCTCAGATTAATGT;ACTCCGGTCCTCACCTGCC;AACTACTCTTCAACACCAC;TCGATAGCCTTCCCTATCT;ACCACAAGTATTATCTGGT;GGGTGTTCTGGCCACTGCT;GCATGTCCCTGGATGACTT;ATTGGTCAAGAGAACCGAC;AACTGAGGTCCCATGAGCA;TGAACACTAAAAAATTACC;AGGCTGATTTCTCAAAGGA;GATGCTGGGGACAAACGCA;TGACTCCAGTGTCTATGTT;TAGTTCGCTTAGGAAACAA;ATTAGTAAGTACGAGGTGA…	20053;3399;2520;2459;2322;2123;2070;1957;1388;1109;1085;1060;912;822;792;696;562;479;414;216;29
ATTTCATTATGT	40843	ATTGGTCAAGAGAACCGAC;CAGGGTTCGGGTGTTGGGG;ACTCCGGTCCTCACCTGCC;CTGTGTGACTCACGCTGTT;CTTGGAGGATCTGGTTTAG;GAGGTCATAACTATCAGGG;AACTACTCTTCAACACCAC;TGACAGCTCAGATTAATGT;GCATGTCCCTGGATGACTT;GGGTGTTCTGGCCACTGCT;TCGATAGCCTTCCCTATCT;GCTTTAGCTTGCCCAAGGC;AGGCTGATTTCTCAAAGGA;TGAACACTAAAAAATTACC;ACCACAAGTATTATCTGGT;AACTGAGGTCCCATGAGCA;TAGTTCGCTTAGGAAACAA;GATGCTGGGGACAAACGCA;TGACTCCAGTGTCTATGTT;ATTAGTAAGTACGAGGTGA…	15996;3214;2687;2286;2281;2036;2015;1638;1357;1133;1004;974;767;703;611;560;480;462;409;204;26
ACGGGTAGCTTC	38298	TGAACACTAAAAAATTACC;CAGGGTTCGGGTGTTGGGG;CTGTGTGACTCACGCTGTT;CTTGGAGGATCTGGTTTAG;GAGGTCATAACTATCAGGG;TGACAGCTCAGATTAATGT;ACTCCGGTCCTCACCTGCC;AACTACTCTTCAACACCAC;GCTTTAGCTTGCCCAAGGC;TCGATAGCCTTCCCTATCT;GGGTGTTCTGGCCACTGCT;GCATGTCCCTGGATGACTT;ACCACAAGTATTATCTGGT;AGGCTGATTTCTCAAAGGA;AACTGAGGTCCCATGAGCA;ATTGGTCAAGAGAACCGAC;GATGCTGGGGACAAACGCA;TAGTTCGCTTAGGAAACAA;TGACTCCAGTGTCTATGTT;ATTAGTAAGTACGAGGTGA…	12008;3939;2391;2281;2246;2206;2052;1898;1271;1182;1063;1032;907;780;754;612;575;480;409;180;32
AGGGGGATAGGT	36610	ACCACAAGTATTATCTGGT;CAGGGTTCGGGTGTTGGGG;CTGTGTGACTCACGCTGTT;AACTACTCTTCAACACCAC;ACTCCGGTCCTCACCTGCC;GAGGTCATAACTATCAGGG;CTTGGAGGATCTGGTTTAG;TGACAGCTCAGATTAATGT;GCATGTCCCTGGATGACTT;TCGATAGCCTTCCCTATCT;GGGTGTTCTGGCCACTGCT;GCTTTAGCTTGCCCAAGGC;TGAACACTAAAAAATTACC;ATTGGTCAAGAGAACCGAC;GATGCTGGGGACAAACGCA;AGGCTGATTTCTCAAAGGA;AACTGAGGTCCCATGAGCA;TAGTTCGCTTAGGAAACAA;TGACTCCAGTGTCTATGTT;ATTAGTAAGTACGAGGTGA…	15494;2852;2192;1994;1928;1710;1640;1549;906;873;853;804;715;627;537;499;487;413;339;193;5
GCTTCATCCGGC	35489	AGGCTGATTTCTCAAAGGA;CAGGGTTCGGGTGTTGGGG;GAGGTCATAACTATCAGGG;CTTGGAGGATCTGGTTTAG;AACTACTCTTCAACACCAC;ACTCCGGTCCTCACCTGCC;CTGTGTGACTCACGCTGTT;TGACAGCTCAGATTAATGT;GCATGTCCCTGGATGACTT;GGGTGTTCTGGCCACTGCT;GCTTTAGCTTGCCCAAGGC;TCGATAGCCTTCCCTATCT;ACCACAAGTATTATCTGGT;TGAACACTAAAAAATTACC;ATTGGTCAAGAGAACCGAC;GATGCTGGGGACAAACGCA;AACTGAGGTCCCATGAGCA;TAGTTCGCTTAGGAAACAA;TGACTCCAGTGTCTATGTT;ATTAGTAAGTACGAGGTGA…	13690;3159;2215;2101;1864;1790;1780;1501;997;986;793;773;747;712;608;490;402;345;295;203;38
TTGGCAGATTCG	33177	GATGCTGGGGACAAACGCA;CAGGGTTCGGGTGTTGGGG;AACTACTCTTCAACACCAC;CTGTGTGACTCACGCTGTT;CTTGGAGGATCTGGTTTAG;GAGGTCATAACTATCAGGG;ACTCCGGTCCTCACCTGCC;TGACAGCTCAGATTAATGT;GGGTGTTCTGGCCACTGCT;TCGATAGCCTTCCCTATCT;GCATGTCCCTGGATGACTT;ATTGGTCAAGAGAACCGAC;GCTTTAGCTTGCCCAAGGC;ACCACAAGTATTATCTGGT;AACTGAGGTCCCATGAGCA;AGGCTGATTTCTCAAAGGA;TGAACACTAAAAAATTACC;TAGTTCGCTTAGGAAACAA;TGACTCCAGTGTCTATGTT;ATTAGTAAGTACGAGGTGA…	11737;2766;2130;2108;2052;1755;1728;1407;1008;876;847;784;746;664;629;592;495;402;342;100;9
CGTAATTATGAT	27446	AACTGAGGTCCCATGAGCA;CAGGGTTCGGGTGTTGGGG;ACTCCGGTCCTCACCTGCC;CTTGGAGGATCTGGTTTAG;CTGTGTGACTCACGCTGTT;AACTACTCTTCAACACCAC;GAGGTCATAACTATCAGGG;TGACAGCTCAGATTAATGT;TCGATAGCCTTCCCTATCT;GCATGTCCCTGGATGACTT;ACCACAAGTATTATCTGGT;GGGTGTTCTGGCCACTGCT;TGAACACTAAAAAATTACC;GCTTTAGCTTGCCCAAGGC;AGGCTGATTTCTCAAAGGA;ATTGGTCAAGAGAACCGAC;GATGCTGGGGACAAACGCA;TGACTCCAGTGTCTATGTT;TAGTTCGCTTAGGAAACAA;ATTAGTAAGTACGAGGTGA…	12758;1875;1600;1503;1077;1066;1064;1010;663;639;639;631;458;451;441;368;358;343;287;163;52
TTAAACTGCTTG	25210	TAGTTCGCTTAGGAAACAA;CAGGGTTCGGGTGTTGGGG;ACTCCGGTCCTCACCTGCC;AACTACTCTTCAACACCAC;CTTGGAGGATCTGGTTTAG;GAGGTCATAACTATCAGGG;TGACAGCTCAGATTAATGT;CTGTGTGACTCACGCTGTT;GCATGTCCCTGGATGACTT;GGGTGTTCTGGCCACTGCT;GCTTTAGCTTGCCCAAGGC;ACCACAAGTATTATCTGGT;TCGATAGCCTTCCCTATCT;AGGCTGATTTCTCAAAGGA;ATTGGTCAAGAGAACCGAC;GATGCTGGGGACAAACGCA;TGAACACTAAAAAATTACC;TGACTCCAGTGTCTATGTT;AACTGAGGTCCCATGAGCA;ATTAGTAAGTACGAGGTGA…	7747;2756;1483;1461;1453;1430;1349;1296;840;750;689;653;572;532;527;480;479;329;329;36;19
ACCGTCATGTAA	21579	TGACTCCAGTGTCTATGTT;CAGGGTTCGGGTGTTGGGG;CTTGGAGGATCTGGTTTAG;AACTACTCTTCAACACCAC;TGACAGCTCAGATTAATGT;CTGTGTGACTCACGCTGTT;GAGGTCATAACTATCAGGG;ACTCCGGTCCTCACCTGCC;GCTTTAGCTTGCCCAAGGC;TCGATAGCCTTCCCTATCT;GCATGTCCCTGGATGACTT;AACTGAGGTCCCATGAGCA;ACCACAAGTATTATCTGGT;GGGTGTTCTGGCCACTGCT;AGGCTGATTTCTCAAAGGA;TGAACACTAAAAAATTACC;GATGCTGGGGACAAACGCA;ATTGGTCAAGAGAACCGAC;TAGTTCGCTTAGGAAACAA;ATTAGTAAGTACGAGGTGA…	9264;1608;1380;1092;1058;1031;891;830;593;549;417;416;412;407;368;357;334;317;156;74;25
TAGGTAGTATAT	9904	ATTAGTAAGTACGAGGTGA;CTTGGAGGATCTGGTTTAG;CAGGGTTCGGGTGTTGGGG;GAGGTCATAACTATCAGGG;CTGTGTGACTCACGCTGTT;ACTCCGGTCCTCACCTGCC;TGACAGCTCAGATTAATGT;AACTACTCTTCAACACCAC;TCGATAGCCTTCCCTATCT;ACCACAAGTATTATCTGGT;AACTGAGGTCCCATGAGCA;TGACTCCAGTGTCTATGTT;ATTGGTCAAGAGAACCGAC;GCTTTAGCTTGCCCAAGGC;GCATGTCCCTGGATGACTT;GGGTGTTCTGGCCACTGCT;AGGCTGATTTCTCAAAGGA;TGAACACTAAAAAATTACC;GATGCTGGGGACAAACGCA;TAGTTCGCTTAGGAAACAA…	3935;679;621;523;514;499;483;476;253;245;239;233;199;191;178;169;142;133;115;76;1
