# Supplementary material for: Frequent sgRNA-barcode recombination in single-cell perturbation assays
Source: PLoS One. 2018 Jun 6;13(6):e0198635. doi: 10.1371/journal.pone.0198635 (PMC5991360; doi:10.1371/journal.pone.0198635)
Supplement: S1 File — (GZ) [file pone.0198635.s002.tar.gz › Supplementary_Data/RX209.known_sgRNA_summary.txt]

GCTTCATCCGGC	115693	AGGCTGATTTCTCAAAGGA;GAGGTCATAACTATCAGGG;TCGATAGCCTTCCCTATCT;AACTACTCTTCAACACCAC;CAGGGTTCGGGTGTTGGGG;ACTCCGGTCCTCACCTGCC;ACCACAAGTATTATCTGGT;CTTGGAGGATCTGGTTTAG;GCATGTCCCTGGATGACTT;GGGTGTTCTGGCCACTGCT;CTGTGTGACTCACGCTGTT;ATTGGTCAAGAGAACCGAC;GCTTTAGCTTGCCCAAGGC;TAGTTCGCTTAGGAAACAA;TGACAGCTCAGATTAATGT;TGAACACTAAAAAATTACC;GATGCTGGGGACAAACGCA;TGACTCCAGTGTCTATGTT;ATTAGTAAGTACGAGGTGA;AACTGAGGTCCCATGAGCA…	101301;1249;1151;1054;1006;993;903;898;875;764;758;748;682;598;565;539;503;472;326;263;45
TACACTCAAAAC	113897	GAGGTCATAACTATCAGGG;AGGCTGATTTCTCAAAGGA;TCGATAGCCTTCCCTATCT;AACTACTCTTCAACACCAC;CTTGGAGGATCTGGTTTAG;CAGGGTTCGGGTGTTGGGG;ACTCCGGTCCTCACCTGCC;ACCACAAGTATTATCTGGT;GCATGTCCCTGGATGACTT;CTGTGTGACTCACGCTGTT;ATTGGTCAAGAGAACCGAC;GGGTGTTCTGGCCACTGCT;GCTTTAGCTTGCCCAAGGC;TAGTTCGCTTAGGAAACAA;TGACAGCTCAGATTAATGT;TGAACACTAAAAAATTACC;GATGCTGGGGACAAACGCA;TGACTCCAGTGTCTATGTT;ATTAGTAAGTACGAGGTGA;AACTGAGGTCCCATGAGCA…	101401;1148;977;950;909;882;838;795;719;692;614;613;573;541;470;435;409;389;308;205;29
TGTGGTGACCCT	90670	TCGATAGCCTTCCCTATCT;AGGCTGATTTCTCAAAGGA;GAGGTCATAACTATCAGGG;AACTACTCTTCAACACCAC;CAGGGTTCGGGTGTTGGGG;ACTCCGGTCCTCACCTGCC;CTTGGAGGATCTGGTTTAG;ACCACAAGTATTATCTGGT;GCATGTCCCTGGATGACTT;CTGTGTGACTCACGCTGTT;GGGTGTTCTGGCCACTGCT;ATTGGTCAAGAGAACCGAC;GCTTTAGCTTGCCCAAGGC;TAGTTCGCTTAGGAAACAA;TGACAGCTCAGATTAATGT;TGAACACTAAAAAATTACC;GATGCTGGGGACAAACGCA;TGACTCCAGTGTCTATGTT;ATTAGTAAGTACGAGGTGA;AACTGAGGTCCCATGAGCA…	79496;1078;1052;771;766;712;704;673;637;601;585;566;515;493;457;415;360;327;225;215;22
TAGTATATCATT	86577	AACTACTCTTCAACACCAC;GAGGTCATAACTATCAGGG;AGGCTGATTTCTCAAAGGA;TCGATAGCCTTCCCTATCT;CTTGGAGGATCTGGTTTAG;CAGGGTTCGGGTGTTGGGG;ACTCCGGTCCTCACCTGCC;ACCACAAGTATTATCTGGT;GCATGTCCCTGGATGACTT;ATTGGTCAAGAGAACCGAC;CTGTGTGACTCACGCTGTT;GGGTGTTCTGGCCACTGCT;TAGTTCGCTTAGGAAACAA;GCTTTAGCTTGCCCAAGGC;TGACAGCTCAGATTAATGT;TGAACACTAAAAAATTACC;TGACTCCAGTGTCTATGTT;GATGCTGGGGACAAACGCA;ATTAGTAAGTACGAGGTGA;AACTGAGGTCCCATGAGCA…	76762;939;871;769;659;658;645;606;595;527;488;450;406;389;379;376;302;301;214;212;29
CGCTGTGTTCTT	83689	CAGGGTTCGGGTGTTGGGG;AGGCTGATTTCTCAAAGGA;GAGGTCATAACTATCAGGG;TCGATAGCCTTCCCTATCT;CTTGGAGGATCTGGTTTAG;ACCACAAGTATTATCTGGT;AACTACTCTTCAACACCAC;ACTCCGGTCCTCACCTGCC;GCATGTCCCTGGATGACTT;CTGTGTGACTCACGCTGTT;GGGTGTTCTGGCCACTGCT;ATTGGTCAAGAGAACCGAC;GCTTTAGCTTGCCCAAGGC;TGAACACTAAAAAATTACC;TAGTTCGCTTAGGAAACAA;TGACAGCTCAGATTAATGT;TGACTCCAGTGTCTATGTT;GATGCTGGGGACAAACGCA;ATTAGTAAGTACGAGGTGA;AACTGAGGTCCCATGAGCA…	74847;808;750;665;641;613;608;596;509;446;438;423;416;352;332;320;282;265;211;145;22
GGGTGGACCTAT	79654	CTTGGAGGATCTGGTTTAG;AGGCTGATTTCTCAAAGGA;GAGGTCATAACTATCAGGG;TCGATAGCCTTCCCTATCT;AACTACTCTTCAACACCAC;CAGGGTTCGGGTGTTGGGG;ACTCCGGTCCTCACCTGCC;ACCACAAGTATTATCTGGT;GCATGTCCCTGGATGACTT;ATTGGTCAAGAGAACCGAC;CTGTGTGACTCACGCTGTT;GCTTTAGCTTGCCCAAGGC;GGGTGTTCTGGCCACTGCT;TAGTTCGCTTAGGAAACAA;TGACAGCTCAGATTAATGT;TGAACACTAAAAAATTACC;GATGCTGGGGACAAACGCA;TGACTCCAGTGTCTATGTT;ATTAGTAAGTACGAGGTGA;AACTGAGGTCCCATGAGCA…	70694;812;735;680;631;602;585;570;545;476;458;433;422;380;368;355;309;249;173;160;17
CCTGCGGAGTGA	77934	ACTCCGGTCCTCACCTGCC;AGGCTGATTTCTCAAAGGA;GAGGTCATAACTATCAGGG;TCGATAGCCTTCCCTATCT;AACTACTCTTCAACACCAC;CAGGGTTCGGGTGTTGGGG;CTTGGAGGATCTGGTTTAG;ACCACAAGTATTATCTGGT;ATTGGTCAAGAGAACCGAC;GCATGTCCCTGGATGACTT;CTGTGTGACTCACGCTGTT;GGGTGTTCTGGCCACTGCT;TAGTTCGCTTAGGAAACAA;GCTTTAGCTTGCCCAAGGC;TGAACACTAAAAAATTACC;TGACAGCTCAGATTAATGT;GATGCTGGGGACAAACGCA;TGACTCCAGTGTCTATGTT;AACTGAGGTCCCATGAGCA;ATTAGTAAGTACGAGGTGA…	69139;827;770;676;625;624;557;523;499;486;468;426;367;363;343;329;281;258;181;178;14
AGGGGGATAGGT	72306	ACCACAAGTATTATCTGGT;AGGCTGATTTCTCAAAGGA;GAGGTCATAACTATCAGGG;TCGATAGCCTTCCCTATCT;CAGGGTTCGGGTGTTGGGG;AACTACTCTTCAACACCAC;ACTCCGGTCCTCACCTGCC;CTTGGAGGATCTGGTTTAG;CTGTGTGACTCACGCTGTT;ATTGGTCAAGAGAACCGAC;GCATGTCCCTGGATGACTT;GGGTGTTCTGGCCACTGCT;GCTTTAGCTTGCCCAAGGC;TAGTTCGCTTAGGAAACAA;TGACAGCTCAGATTAATGT;TGAACACTAAAAAATTACC;GATGCTGGGGACAAACGCA;TGACTCCAGTGTCTATGTT;ATTAGTAAGTACGAGGTGA;AACTGAGGTCCCATGAGCA…	63686;801;759;645;600;579;565;547;478;477;474;441;375;363;336;312;257;252;193;150;16
AATATGCATATG	71871	GCATGTCCCTGGATGACTT;AGGCTGATTTCTCAAAGGA;GAGGTCATAACTATCAGGG;TCGATAGCCTTCCCTATCT;AACTACTCTTCAACACCAC;CAGGGTTCGGGTGTTGGGG;ACTCCGGTCCTCACCTGCC;ACCACAAGTATTATCTGGT;CTTGGAGGATCTGGTTTAG;ATTGGTCAAGAGAACCGAC;CTGTGTGACTCACGCTGTT;GGGTGTTCTGGCCACTGCT;GCTTTAGCTTGCCCAAGGC;TAGTTCGCTTAGGAAACAA;TGAACACTAAAAAATTACC;TGACAGCTCAGATTAATGT;GATGCTGGGGACAAACGCA;TGACTCCAGTGTCTATGTT;ATTAGTAAGTACGAGGTGA;AACTGAGGTCCCATGAGCA…	62547;885;836;681;664;616;603;598;575;484;483;442;406;393;354;329;313;259;207;170;26
ATTTCATTATGT	68703	ATTGGTCAAGAGAACCGAC;AGGCTGATTTCTCAAAGGA;GAGGTCATAACTATCAGGG;TCGATAGCCTTCCCTATCT;CAGGGTTCGGGTGTTGGGG;AACTACTCTTCAACACCAC;CTTGGAGGATCTGGTTTAG;ACTCCGGTCCTCACCTGCC;ACCACAAGTATTATCTGGT;GCATGTCCCTGGATGACTT;CTGTGTGACTCACGCTGTT;GGGTGTTCTGGCCACTGCT;GCTTTAGCTTGCCCAAGGC;TAGTTCGCTTAGGAAACAA;TGACTCCAGTGTCTATGTT;TGACAGCTCAGATTAATGT;TGAACACTAAAAAATTACC;GATGCTGGGGACAAACGCA;ATTAGTAAGTACGAGGTGA;AACTGAGGTCCCATGAGCA…	59828;823;757;655;631;590;565;543;537;505;446;435;396;360;354;337;305;272;186;156;22
TCAGGGCTTGTG	65621	GGGTGTTCTGGCCACTGCT;AGGCTGATTTCTCAAAGGA;GAGGTCATAACTATCAGGG;TCGATAGCCTTCCCTATCT;AACTACTCTTCAACACCAC;CAGGGTTCGGGTGTTGGGG;ACTCCGGTCCTCACCTGCC;CTTGGAGGATCTGGTTTAG;ACCACAAGTATTATCTGGT;CTGTGTGACTCACGCTGTT;ATTGGTCAAGAGAACCGAC;GCATGTCCCTGGATGACTT;GCTTTAGCTTGCCCAAGGC;TAGTTCGCTTAGGAAACAA;TGACAGCTCAGATTAATGT;TGAACACTAAAAAATTACC;GATGCTGGGGACAAACGCA;TGACTCCAGTGTCTATGTT;ATTAGTAAGTACGAGGTGA;AACTGAGGTCCCATGAGCA…	55140;949;893;825;762;664;653;652;620;578;568;527;497;447;405;386;344;296;221;182;12
GTGTGCGATAGT	65322	CTGTGTGACTCACGCTGTT;AGGCTGATTTCTCAAAGGA;GAGGTCATAACTATCAGGG;TCGATAGCCTTCCCTATCT;AACTACTCTTCAACACCAC;CTTGGAGGATCTGGTTTAG;CAGGGTTCGGGTGTTGGGG;ACTCCGGTCCTCACCTGCC;ACCACAAGTATTATCTGGT;GCATGTCCCTGGATGACTT;GGGTGTTCTGGCCACTGCT;ATTGGTCAAGAGAACCGAC;GCTTTAGCTTGCCCAAGGC;TAGTTCGCTTAGGAAACAA;TGACAGCTCAGATTAATGT;TGAACACTAAAAAATTACC;GATGCTGGGGACAAACGCA;TGACTCCAGTGTCTATGTT;ATTAGTAAGTACGAGGTGA;AACTGAGGTCCCATGAGCA…	57693;694;684;581;554;516;500;475;435;426;390;382;370;309;296;266;246;217;141;128;19
TTAAACTGCTTG	56041	TAGTTCGCTTAGGAAACAA;AGGCTGATTTCTCAAAGGA;GAGGTCATAACTATCAGGG;TCGATAGCCTTCCCTATCT;AACTACTCTTCAACACCAC;CAGGGTTCGGGTGTTGGGG;CTTGGAGGATCTGGTTTAG;ACTCCGGTCCTCACCTGCC;ACCACAAGTATTATCTGGT;CTGTGTGACTCACGCTGTT;GCATGTCCCTGGATGACTT;ATTGGTCAAGAGAACCGAC;GGGTGTTCTGGCCACTGCT;GCTTTAGCTTGCCCAAGGC;TGAACACTAAAAAATTACC;TGACAGCTCAGATTAATGT;GATGCTGGGGACAAACGCA;TGACTCCAGTGTCTATGTT;AACTGAGGTCCCATGAGCA;ATTAGTAAGTACGAGGTGA…	46800;872;764;681;677;607;573;558;536;518;509;471;442;373;362;357;308;222;209;181;21
GGGTACACAAAG	55945	GCTTTAGCTTGCCCAAGGC;GAGGTCATAACTATCAGGG;AGGCTGATTTCTCAAAGGA;TCGATAGCCTTCCCTATCT;AACTACTCTTCAACACCAC;CTTGGAGGATCTGGTTTAG;CAGGGTTCGGGTGTTGGGG;ACTCCGGTCCTCACCTGCC;ACCACAAGTATTATCTGGT;CTGTGTGACTCACGCTGTT;GCATGTCCCTGGATGACTT;ATTGGTCAAGAGAACCGAC;GGGTGTTCTGGCCACTGCT;TGAACACTAAAAAATTACC;TAGTTCGCTTAGGAAACAA;TGACAGCTCAGATTAATGT;TGACTCCAGTGTCTATGTT;GATGCTGGGGACAAACGCA;ATTAGTAAGTACGAGGTGA;AACTGAGGTCCCATGAGCA…	49177;578;568;511;474;471;440;426;402;394;389;354;345;251;242;233;212;202;147;114;15
AGTGGTTTCAAA	50423	TGACAGCTCAGATTAATGT;AGGCTGATTTCTCAAAGGA;GAGGTCATAACTATCAGGG;CAGGGTTCGGGTGTTGGGG;TCGATAGCCTTCCCTATCT;AACTACTCTTCAACACCAC;ACCACAAGTATTATCTGGT;CTTGGAGGATCTGGTTTAG;ACTCCGGTCCTCACCTGCC;CTGTGTGACTCACGCTGTT;GCATGTCCCTGGATGACTT;ATTGGTCAAGAGAACCGAC;GGGTGTTCTGGCCACTGCT;GCTTTAGCTTGCCCAAGGC;TAGTTCGCTTAGGAAACAA;TGAACACTAAAAAATTACC;GATGCTGGGGACAAACGCA;TGACTCCAGTGTCTATGTT;ATTAGTAAGTACGAGGTGA;AACTGAGGTCCCATGAGCA…	43807;574;540;514;478;458;435;416;400;365;346;335;319;285;282;230;211;166;134;118;10
ACGGGTAGCTTC	47802	TGAACACTAAAAAATTACC;AGGCTGATTTCTCAAAGGA;GAGGTCATAACTATCAGGG;TCGATAGCCTTCCCTATCT;CAGGGTTCGGGTGTTGGGG;CTTGGAGGATCTGGTTTAG;AACTACTCTTCAACACCAC;ACTCCGGTCCTCACCTGCC;GCATGTCCCTGGATGACTT;ACCACAAGTATTATCTGGT;CTGTGTGACTCACGCTGTT;ATTGGTCAAGAGAACCGAC;GCTTTAGCTTGCCCAAGGC;GGGTGTTCTGGCCACTGCT;TAGTTCGCTTAGGAAACAA;GATGCTGGGGACAAACGCA;TGACAGCTCAGATTAATGT;TGACTCCAGTGTCTATGTT;ATTAGTAAGTACGAGGTGA;AACTGAGGTCCCATGAGCA…	40389;698;601;583;528;488;475;457;439;426;404;351;336;321;320;250;248;189;158;132;9
TTGGCAGATTCG	43062	GATGCTGGGGACAAACGCA;AGGCTGATTTCTCAAAGGA;GAGGTCATAACTATCAGGG;TCGATAGCCTTCCCTATCT;CAGGGTTCGGGTGTTGGGG;AACTACTCTTCAACACCAC;ACTCCGGTCCTCACCTGCC;ATTGGTCAAGAGAACCGAC;CTTGGAGGATCTGGTTTAG;CTGTGTGACTCACGCTGTT;GCATGTCCCTGGATGACTT;GGGTGTTCTGGCCACTGCT;ACCACAAGTATTATCTGGT;GCTTTAGCTTGCCCAAGGC;TAGTTCGCTTAGGAAACAA;TGACAGCTCAGATTAATGT;TGAACACTAAAAAATTACC;TGACTCCAGTGTCTATGTT;AACTGAGGTCCCATGAGCA;ATTAGTAAGTACGAGGTGA…	36654;526;508;495;468;429;400;363;359;355;348;342;315;304;262;252;201;183;146;131;21
ACCGTCATGTAA	36194	TGACTCCAGTGTCTATGTT;GAGGTCATAACTATCAGGG;AGGCTGATTTCTCAAAGGA;AACTACTCTTCAACACCAC;CTTGGAGGATCTGGTTTAG;ACTCCGGTCCTCACCTGCC;CAGGGTTCGGGTGTTGGGG;TCGATAGCCTTCCCTATCT;GCATGTCCCTGGATGACTT;GGGTGTTCTGGCCACTGCT;ACCACAAGTATTATCTGGT;CTGTGTGACTCACGCTGTT;TAGTTCGCTTAGGAAACAA;GCTTTAGCTTGCCCAAGGC;ATTGGTCAAGAGAACCGAC;TGAACACTAAAAAATTACC;TGACAGCTCAGATTAATGT;GATGCTGGGGACAAACGCA;ATTAGTAAGTACGAGGTGA;AACTGAGGTCCCATGAGCA…	31711;416;395;315;313;313;311;282;275;240;234;226;199;197;180;157;153;133;69;63;12
TAGGTAGTATAT	25917	ATTAGTAAGTACGAGGTGA;AGGCTGATTTCTCAAAGGA;GAGGTCATAACTATCAGGG;TCGATAGCCTTCCCTATCT;AACTACTCTTCAACACCAC;GCATGTCCCTGGATGACTT;CAGGGTTCGGGTGTTGGGG;CTTGGAGGATCTGGTTTAG;ACTCCGGTCCTCACCTGCC;CTGTGTGACTCACGCTGTT;GGGTGTTCTGGCCACTGCT;ATTGGTCAAGAGAACCGAC;ACCACAAGTATTATCTGGT;TAGTTCGCTTAGGAAACAA;GCTTTAGCTTGCCCAAGGC;TGACAGCTCAGATTAATGT;TGAACACTAAAAAATTACC;GATGCTGGGGACAAACGCA;TGACTCCAGTGTCTATGTT;AACTGAGGTCCCATGAGCA…	22702;444;258;226;196;194;187;179;174;167;161;156;144;141;137;119;101;88;78;59;6
CGTAATTATGAT	23502	AACTGAGGTCCCATGAGCA;GAGGTCATAACTATCAGGG;AGGCTGATTTCTCAAAGGA;TCGATAGCCTTCCCTATCT;CAGGGTTCGGGTGTTGGGG;CTTGGAGGATCTGGTTTAG;AACTACTCTTCAACACCAC;CTGTGTGACTCACGCTGTT;ACTCCGGTCCTCACCTGCC;ACCACAAGTATTATCTGGT;GCATGTCCCTGGATGACTT;GCTTTAGCTTGCCCAAGGC;ATTGGTCAAGAGAACCGAC;TGACAGCTCAGATTAATGT;GGGTGTTCTGGCCACTGCT;TGAACACTAAAAAATTACC;TAGTTCGCTTAGGAAACAA;GATGCTGGGGACAAACGCA;TGACTCCAGTGTCTATGTT;ATTAGTAAGTACGAGGTGA…	20742;251;238;201;191;180;174;168;165;157;144;126;123;112;111;105;100;89;67;55;3
