# Supplementary material for: Frequent sgRNA-barcode recombination in single-cell perturbation assays
Source: PLoS One. 2018 Jun 6;13(6):e0198635. doi: 10.1371/journal.pone.0198635 (PMC5991360; doi:10.1371/journal.pone.0198635)
Supplement: S1 File — (GZ) [file pone.0198635.s002.tar.gz › Supplementary_Data/RX205.known_sgRNA_summary.txt]

CGCTGTGTTCTT	116147	CAGGGTTCGGGTGTTGGGG;CTGTGTGACTCACGCTGTT;ATTGGTCAAGAGAACCGAC;GATGCTGGGGACAAACGCA;TGACAGCTCAGATTAATGT;AGGCTGATTTCTCAAAGGA;CTTGGAGGATCTGGTTTAG;GCATGTCCCTGGATGACTT;GGGTGTTCTGGCCACTGCT;TCGATAGCCTTCCCTATCT;AACTACTCTTCAACACCAC;ACTCCGGTCCTCACCTGCC;ACCACAAGTATTATCTGGT;GCTTTAGCTTGCCCAAGGC;TGACTCCAGTGTCTATGTT;TAGTTCGCTTAGGAAACAA;ATTAGTAAGTACGAGGTGA;GAGGTCATAACTATCAGGG;TGAACACTAAAAAATTACC;AACTGAGGTCCCATGAGCA…	59149;5552;4749;4748;4710;4677;4075;3641;3568;3386;3080;2576;2025;1857;1762;1733;1604;1189;1181;689;196
GCTTCATCCGGC	93160	AGGCTGATTTCTCAAAGGA;CAGGGTTCGGGTGTTGGGG;CTGTGTGACTCACGCTGTT;ATTGGTCAAGAGAACCGAC;TGACAGCTCAGATTAATGT;GATGCTGGGGACAAACGCA;GCATGTCCCTGGATGACTT;CTTGGAGGATCTGGTTTAG;TCGATAGCCTTCCCTATCT;AACTACTCTTCAACACCAC;GGGTGTTCTGGCCACTGCT;ACTCCGGTCCTCACCTGCC;GCTTTAGCTTGCCCAAGGC;TAGTTCGCTTAGGAAACAA;ATTAGTAAGTACGAGGTGA;TGACTCCAGTGTCTATGTT;ACCACAAGTATTATCTGGT;GAGGTCATAACTATCAGGG;TGAACACTAAAAAATTACC;AACTGAGGTCCCATGAGCA…	39914;7049;4534;4060;3993;3657;3632;3597;3409;3360;3124;1992;1844;1711;1500;1468;1336;1095;1031;688;166
TCAGGGCTTGTG	90209	GGGTGTTCTGGCCACTGCT;CAGGGTTCGGGTGTTGGGG;CTGTGTGACTCACGCTGTT;AGGCTGATTTCTCAAAGGA;CTTGGAGGATCTGGTTTAG;TGACAGCTCAGATTAATGT;ATTGGTCAAGAGAACCGAC;GATGCTGGGGACAAACGCA;GCATGTCCCTGGATGACTT;TCGATAGCCTTCCCTATCT;ACTCCGGTCCTCACCTGCC;AACTACTCTTCAACACCAC;ACCACAAGTATTATCTGGT;TGACTCCAGTGTCTATGTT;GCTTTAGCTTGCCCAAGGC;TAGTTCGCTTAGGAAACAA;TGAACACTAAAAAATTACC;GAGGTCATAACTATCAGGG;ATTAGTAAGTACGAGGTGA;AACTGAGGTCCCATGAGCA…	29922;7988;5420;5350;4741;4281;4203;4034;3584;3188;3179;2593;2027;1851;1750;1469;1345;1251;1105;788;140
ATTTCATTATGT	88014	ATTGGTCAAGAGAACCGAC;CAGGGTTCGGGTGTTGGGG;AGGCTGATTTCTCAAAGGA;CTGTGTGACTCACGCTGTT;CTTGGAGGATCTGGTTTAG;GCATGTCCCTGGATGACTT;GATGCTGGGGACAAACGCA;TGACAGCTCAGATTAATGT;TCGATAGCCTTCCCTATCT;GGGTGTTCTGGCCACTGCT;AACTACTCTTCAACACCAC;ACTCCGGTCCTCACCTGCC;GCTTTAGCTTGCCCAAGGC;TAGTTCGCTTAGGAAACAA;ACCACAAGTATTATCTGGT;TGACTCCAGTGTCTATGTT;TGAACACTAAAAAATTACC;ATTAGTAAGTACGAGGTGA;GAGGTCATAACTATCAGGG;AACTGAGGTCCCATGAGCA…	36844;5895;4200;4177;3797;3716;3695;3376;3270;3118;2879;2571;2211;1807;1517;1268;1190;988;818;605;72
TTGGCAGATTCG	87822	GATGCTGGGGACAAACGCA;CAGGGTTCGGGTGTTGGGG;AGGCTGATTTCTCAAAGGA;CTGTGTGACTCACGCTGTT;CTTGGAGGATCTGGTTTAG;GCATGTCCCTGGATGACTT;TGACAGCTCAGATTAATGT;ATTGGTCAAGAGAACCGAC;AACTACTCTTCAACACCAC;GGGTGTTCTGGCCACTGCT;TCGATAGCCTTCCCTATCT;ACTCCGGTCCTCACCTGCC;GCTTTAGCTTGCCCAAGGC;TGACTCCAGTGTCTATGTT;ACCACAAGTATTATCTGGT;TAGTTCGCTTAGGAAACAA;ATTAGTAAGTACGAGGTGA;TGAACACTAAAAAATTACC;GAGGTCATAACTATCAGGG;AACTGAGGTCCCATGAGCA…	32532;7261;4733;4706;4530;3596;3540;3481;3445;3333;2992;2483;1841;1803;1609;1608;1290;1215;1121;567;136
AGTGGTTTCAAA	84310	TGACAGCTCAGATTAATGT;CAGGGTTCGGGTGTTGGGG;ATTGGTCAAGAGAACCGAC;CTGTGTGACTCACGCTGTT;AGGCTGATTTCTCAAAGGA;TCGATAGCCTTCCCTATCT;GCATGTCCCTGGATGACTT;GATGCTGGGGACAAACGCA;CTTGGAGGATCTGGTTTAG;GGGTGTTCTGGCCACTGCT;AACTACTCTTCAACACCAC;ACTCCGGTCCTCACCTGCC;GCTTTAGCTTGCCCAAGGC;TGACTCCAGTGTCTATGTT;ACCACAAGTATTATCTGGT;TAGTTCGCTTAGGAAACAA;ATTAGTAAGTACGAGGTGA;GAGGTCATAACTATCAGGG;AACTGAGGTCCCATGAGCA;TGAACACTAAAAAATTACC…	34954;6250;4267;4210;3928;3511;3433;3411;3267;2965;2761;2061;1614;1393;1380;1314;995;901;821;768;106
GTGTGCGATAGT	84052	CTGTGTGACTCACGCTGTT;CAGGGTTCGGGTGTTGGGG;AGGCTGATTTCTCAAAGGA;TGACAGCTCAGATTAATGT;GCATGTCCCTGGATGACTT;CTTGGAGGATCTGGTTTAG;AACTACTCTTCAACACCAC;GGGTGTTCTGGCCACTGCT;ATTGGTCAAGAGAACCGAC;GATGCTGGGGACAAACGCA;TCGATAGCCTTCCCTATCT;ACTCCGGTCCTCACCTGCC;GCTTTAGCTTGCCCAAGGC;TAGTTCGCTTAGGAAACAA;ACCACAAGTATTATCTGGT;TGACTCCAGTGTCTATGTT;ATTAGTAAGTACGAGGTGA;TGAACACTAAAAAATTACC;GAGGTCATAACTATCAGGG;AACTGAGGTCCCATGAGCA…	41443;4780;3362;3254;3176;3134;2969;2825;2814;2804;2445;2082;1735;1496;1415;1029;940;842;747;630;130
AATATGCATATG	74484	GCATGTCCCTGGATGACTT;CAGGGTTCGGGTGTTGGGG;CTGTGTGACTCACGCTGTT;ATTGGTCAAGAGAACCGAC;AGGCTGATTTCTCAAAGGA;CTTGGAGGATCTGGTTTAG;GATGCTGGGGACAAACGCA;TGACAGCTCAGATTAATGT;ACTCCGGTCCTCACCTGCC;GGGTGTTCTGGCCACTGCT;TCGATAGCCTTCCCTATCT;AACTACTCTTCAACACCAC;GCTTTAGCTTGCCCAAGGC;ACCACAAGTATTATCTGGT;TGACTCCAGTGTCTATGTT;TAGTTCGCTTAGGAAACAA;TGAACACTAAAAAATTACC;ATTAGTAAGTACGAGGTGA;GAGGTCATAACTATCAGGG;AACTGAGGTCCCATGAGCA…	31360;4987;3738;3381;3344;3061;2821;2798;2665;2657;2653;2593;1656;1353;1282;1275;933;788;684;345;110
GGGTGGACCTAT	72263	CTTGGAGGATCTGGTTTAG;CAGGGTTCGGGTGTTGGGG;TGACAGCTCAGATTAATGT;AGGCTGATTTCTCAAAGGA;ATTGGTCAAGAGAACCGAC;GATGCTGGGGACAAACGCA;CTGTGTGACTCACGCTGTT;GCATGTCCCTGGATGACTT;GGGTGTTCTGGCCACTGCT;AACTACTCTTCAACACCAC;TCGATAGCCTTCCCTATCT;ACTCCGGTCCTCACCTGCC;TAGTTCGCTTAGGAAACAA;TGACTCCAGTGTCTATGTT;GCTTTAGCTTGCCCAAGGC;ATTAGTAAGTACGAGGTGA;ACCACAAGTATTATCTGGT;GAGGTCATAACTATCAGGG;TGAACACTAAAAAATTACC;AACTGAGGTCCCATGAGCA…	34208;4462;3785;3548;3016;2798;2731;2546;2464;2360;2219;1353;1029;949;878;839;822;807;735;508;206
TGTGGTGACCCT	63964	TCGATAGCCTTCCCTATCT;CAGGGTTCGGGTGTTGGGG;CTGTGTGACTCACGCTGTT;AGGCTGATTTCTCAAAGGA;ATTGGTCAAGAGAACCGAC;TGACAGCTCAGATTAATGT;CTTGGAGGATCTGGTTTAG;GATGCTGGGGACAAACGCA;GCATGTCCCTGGATGACTT;GGGTGTTCTGGCCACTGCT;AACTACTCTTCAACACCAC;ACTCCGGTCCTCACCTGCC;GCTTTAGCTTGCCCAAGGC;ATTAGTAAGTACGAGGTGA;ACCACAAGTATTATCTGGT;TAGTTCGCTTAGGAAACAA;TGACTCCAGTGTCTATGTT;TGAACACTAAAAAATTACC;GAGGTCATAACTATCAGGG;AACTGAGGTCCCATGAGCA…	26973;4413;3696;3225;3152;2815;2698;2391;2356;2121;1894;1678;1125;921;914;910;878;803;482;474;45
TAGTATATCATT	60668	AACTACTCTTCAACACCAC;CAGGGTTCGGGTGTTGGGG;AGGCTGATTTCTCAAAGGA;CTGTGTGACTCACGCTGTT;CTTGGAGGATCTGGTTTAG;ATTGGTCAAGAGAACCGAC;GATGCTGGGGACAAACGCA;TGACAGCTCAGATTAATGT;GCATGTCCCTGGATGACTT;TCGATAGCCTTCCCTATCT;GGGTGTTCTGGCCACTGCT;ACTCCGGTCCTCACCTGCC;GCTTTAGCTTGCCCAAGGC;TAGTTCGCTTAGGAAACAA;TGAACACTAAAAAATTACC;ATTAGTAAGTACGAGGTGA;ACCACAAGTATTATCTGGT;TGACTCCAGTGTCTATGTT;GAGGTCATAACTATCAGGG;AACTGAGGTCCCATGAGCA…	27310;4049;3250;2552;2496;2444;2348;2238;2224;2132;2103;1450;1060;908;802;770;674;668;644;387;159
CCTGCGGAGTGA	48279	ACTCCGGTCCTCACCTGCC;CAGGGTTCGGGTGTTGGGG;CTGTGTGACTCACGCTGTT;AGGCTGATTTCTCAAAGGA;ATTGGTCAAGAGAACCGAC;CTTGGAGGATCTGGTTTAG;AACTACTCTTCAACACCAC;TGACAGCTCAGATTAATGT;GATGCTGGGGACAAACGCA;GGGTGTTCTGGCCACTGCT;TCGATAGCCTTCCCTATCT;GCATGTCCCTGGATGACTT;GCTTTAGCTTGCCCAAGGC;TAGTTCGCTTAGGAAACAA;TGAACACTAAAAAATTACC;ACCACAAGTATTATCTGGT;TGACTCCAGTGTCTATGTT;ATTAGTAAGTACGAGGTGA;GAGGTCATAACTATCAGGG;AACTGAGGTCCCATGAGCA…	21808;3069;2694;2307;2083;1924;1904;1734;1654;1579;1369;1347;871;829;620;608;580;430;422;356;91
TTAAACTGCTTG	40148	TAGTTCGCTTAGGAAACAA;CAGGGTTCGGGTGTTGGGG;CTGTGTGACTCACGCTGTT;AGGCTGATTTCTCAAAGGA;ATTGGTCAAGAGAACCGAC;GCATGTCCCTGGATGACTT;GGGTGTTCTGGCCACTGCT;CTTGGAGGATCTGGTTTAG;TGACAGCTCAGATTAATGT;TCGATAGCCTTCCCTATCT;GATGCTGGGGACAAACGCA;AACTACTCTTCAACACCAC;GCTTTAGCTTGCCCAAGGC;ACTCCGGTCCTCACCTGCC;TGACTCCAGTGTCTATGTT;ACCACAAGTATTATCTGGT;TGAACACTAAAAAATTACC;ATTAGTAAGTACGAGGTGA;GAGGTCATAACTATCAGGG;AACTGAGGTCCCATGAGCA…	13225;2859;2533;2056;1911;1770;1748;1729;1582;1551;1528;1501;1335;1306;751;680;643;566;521;284;69
GGGTACACAAAG	37249	GCTTTAGCTTGCCCAAGGC;CAGGGTTCGGGTGTTGGGG;CTGTGTGACTCACGCTGTT;AGGCTGATTTCTCAAAGGA;GCATGTCCCTGGATGACTT;TCGATAGCCTTCCCTATCT;GATGCTGGGGACAAACGCA;TGACAGCTCAGATTAATGT;ATTGGTCAAGAGAACCGAC;ACTCCGGTCCTCACCTGCC;GGGTGTTCTGGCCACTGCT;CTTGGAGGATCTGGTTTAG;TGACTCCAGTGTCTATGTT;AACTACTCTTCAACACCAC;ACCACAAGTATTATCTGGT;TAGTTCGCTTAGGAAACAA;TGAACACTAAAAAATTACC;GAGGTCATAACTATCAGGG;ATTAGTAAGTACGAGGTGA;AACTGAGGTCCCATGAGCA…	14984;2517;2167;1751;1665;1590;1478;1405;1369;1228;1201;1168;897;865;817;543;423;413;404;307;57
AGGGGGATAGGT	31109	ACCACAAGTATTATCTGGT;CAGGGTTCGGGTGTTGGGG;GGGTGTTCTGGCCACTGCT;CTGTGTGACTCACGCTGTT;AGGCTGATTTCTCAAAGGA;GATGCTGGGGACAAACGCA;GCATGTCCCTGGATGACTT;TCGATAGCCTTCCCTATCT;CTTGGAGGATCTGGTTTAG;TGACAGCTCAGATTAATGT;ATTGGTCAAGAGAACCGAC;ACTCCGGTCCTCACCTGCC;GCTTTAGCTTGCCCAAGGC;AACTACTCTTCAACACCAC;TAGTTCGCTTAGGAAACAA;TGACTCCAGTGTCTATGTT;TGAACACTAAAAAATTACC;AACTGAGGTCCCATGAGCA;GAGGTCATAACTATCAGGG;ATTAGTAAGTACGAGGTGA…	12922;2434;1493;1424;1324;1317;1311;1195;1186;1186;1058;685;679;628;549;494;374;324;279;201;46
ACCGTCATGTAA	28745	TGACTCCAGTGTCTATGTT;CAGGGTTCGGGTGTTGGGG;ATTGGTCAAGAGAACCGAC;AGGCTGATTTCTCAAAGGA;TGACAGCTCAGATTAATGT;AACTACTCTTCAACACCAC;GGGTGTTCTGGCCACTGCT;TCGATAGCCTTCCCTATCT;CTGTGTGACTCACGCTGTT;GATGCTGGGGACAAACGCA;CTTGGAGGATCTGGTTTAG;GCATGTCCCTGGATGACTT;GCTTTAGCTTGCCCAAGGC;ATTAGTAAGTACGAGGTGA;ACTCCGGTCCTCACCTGCC;ACCACAAGTATTATCTGGT;TAGTTCGCTTAGGAAACAA;AACTGAGGTCCCATGAGCA;TGAACACTAAAAAATTACC;GAGGTCATAACTATCAGGG…	11770;2038;1477;1457;1326;1286;1089;1051;1037;1005;926;834;787;669;542;363;348;312;201;163;64
ACGGGTAGCTTC	26443	TGAACACTAAAAAATTACC;CAGGGTTCGGGTGTTGGGG;TGACAGCTCAGATTAATGT;CTGTGTGACTCACGCTGTT;CTTGGAGGATCTGGTTTAG;AGGCTGATTTCTCAAAGGA;ATTGGTCAAGAGAACCGAC;GATGCTGGGGACAAACGCA;GCATGTCCCTGGATGACTT;TCGATAGCCTTCCCTATCT;GGGTGTTCTGGCCACTGCT;AACTACTCTTCAACACCAC;ACTCCGGTCCTCACCTGCC;ACCACAAGTATTATCTGGT;ATTAGTAAGTACGAGGTGA;TAGTTCGCTTAGGAAACAA;TGACTCCAGTGTCTATGTT;GCTTTAGCTTGCCCAAGGC;GAGGTCATAACTATCAGGG;AACTGAGGTCCCATGAGCA…	8654;2291;1574;1506;1338;1246;1210;1182;1182;939;931;848;705;549;471;411;408;353;260;226;159
TAGGTAGTATAT	21794	ATTAGTAAGTACGAGGTGA;CAGGGTTCGGGTGTTGGGG;TGACAGCTCAGATTAATGT;AGGCTGATTTCTCAAAGGA;CTGTGTGACTCACGCTGTT;GATGCTGGGGACAAACGCA;CTTGGAGGATCTGGTTTAG;ATTGGTCAAGAGAACCGAC;AACTACTCTTCAACACCAC;GCATGTCCCTGGATGACTT;TGACTCCAGTGTCTATGTT;TCGATAGCCTTCCCTATCT;ACTCCGGTCCTCACCTGCC;GGGTGTTCTGGCCACTGCT;TAGTTCGCTTAGGAAACAA;GCTTTAGCTTGCCCAAGGC;GAGGTCATAACTATCAGGG;AACTGAGGTCCCATGAGCA;TGAACACTAAAAAATTACC;ACCACAAGTATTATCTGGT…	8630;1410;1091;1065;943;862;820;773;695;688;662;648;628;601;538;401;352;327;309;260;91
TACACTCAAAAC	19855	GAGGTCATAACTATCAGGG;CTGTGTGACTCACGCTGTT;CAGGGTTCGGGTGTTGGGG;TGACAGCTCAGATTAATGT;GCATGTCCCTGGATGACTT;CTTGGAGGATCTGGTTTAG;GATGCTGGGGACAAACGCA;ATTGGTCAAGAGAACCGAC;AGGCTGATTTCTCAAAGGA;TCGATAGCCTTCCCTATCT;GGGTGTTCTGGCCACTGCT;AACTACTCTTCAACACCAC;GCTTTAGCTTGCCCAAGGC;TAGTTCGCTTAGGAAACAA;ACCACAAGTATTATCTGGT;ACTCCGGTCCTCACCTGCC;ATTAGTAAGTACGAGGTGA;TGACTCCAGTGTCTATGTT;TGAACACTAAAAAATTACC;AACTGAGGTCCCATGAGCA…	8293;1526;1082;855;838;813;769;709;613;595;548;540;497;443;423;382;376;209;209;105;30
CGTAATTATGAT	12948	AACTGAGGTCCCATGAGCA;CAGGGTTCGGGTGTTGGGG;AGGCTGATTTCTCAAAGGA;TGACAGCTCAGATTAATGT;GGGTGTTCTGGCCACTGCT;CTGTGTGACTCACGCTGTT;CTTGGAGGATCTGGTTTAG;ATTGGTCAAGAGAACCGAC;TCGATAGCCTTCCCTATCT;ACTCCGGTCCTCACCTGCC;GATGCTGGGGACAAACGCA;TAGTTCGCTTAGGAAACAA;GCATGTCCCTGGATGACTT;AACTACTCTTCAACACCAC;GCTTTAGCTTGCCCAAGGC;ATTAGTAAGTACGAGGTGA;TGAACACTAAAAAATTACC;GAGGTCATAACTATCAGGG;TGACTCCAGTGTCTATGTT;ACCACAAGTATTATCTGGT…	5417;923;776;746;526;476;465;463;401;376;336;290;286;265;257;243;201;194;194;104;9
