# Supplementary material for: Frequent sgRNA-barcode recombination in single-cell perturbation assays
Source: PLoS One. 2018 Jun 6;13(6):e0198635. doi: 10.1371/journal.pone.0198635 (PMC5991360; doi:10.1371/journal.pone.0198635)
Supplement: S1 File — (GZ) [file pone.0198635.s002.tar.gz › Supplementary_Data/RX204.known_sgRNA_summary.txt]

CGCTGTGTTCTT	114468	CAGGGTTCGGGTGTTGGGG;AGGCTGATTTCTCAAAGGA;CTGTGTGACTCACGCTGTT;ATTGGTCAAGAGAACCGAC;CTTGGAGGATCTGGTTTAG;GGGTGTTCTGGCCACTGCT;TGACAGCTCAGATTAATGT;TCGATAGCCTTCCCTATCT;GATGCTGGGGACAAACGCA;GCATGTCCCTGGATGACTT;AACTACTCTTCAACACCAC;ACTCCGGTCCTCACCTGCC;GCTTTAGCTTGCCCAAGGC;ACCACAAGTATTATCTGGT;TGACTCCAGTGTCTATGTT;TAGTTCGCTTAGGAAACAA;ATTAGTAAGTACGAGGTGA;TGAACACTAAAAAATTACC;GAGGTCATAACTATCAGGG;AACTGAGGTCCCATGAGCA…	57617;5072;4849;4704;4676;3966;3948;3814;3637;3375;3305;2888;2311;1877;1828;1729;1436;1268;1203;792;173
GCTTCATCCGGC	92441	AGGCTGATTTCTCAAAGGA;CAGGGTTCGGGTGTTGGGG;CTGTGTGACTCACGCTGTT;ATTGGTCAAGAGAACCGAC;TGACAGCTCAGATTAATGT;CTTGGAGGATCTGGTTTAG;GCATGTCCCTGGATGACTT;GGGTGTTCTGGCCACTGCT;TCGATAGCCTTCCCTATCT;GATGCTGGGGACAAACGCA;AACTACTCTTCAACACCAC;ACTCCGGTCCTCACCTGCC;GCTTTAGCTTGCCCAAGGC;ACCACAAGTATTATCTGGT;TAGTTCGCTTAGGAAACAA;TGACTCCAGTGTCTATGTT;ATTAGTAAGTACGAGGTGA;TGAACACTAAAAAATTACC;GAGGTCATAACTATCAGGG;AACTGAGGTCCCATGAGCA…	38985;6898;4536;4468;3876;3679;3587;3520;3496;3204;3128;2397;1987;1729;1512;1351;1235;1105;857;712;179
TCAGGGCTTGTG	90148	GGGTGTTCTGGCCACTGCT;CAGGGTTCGGGTGTTGGGG;CTGTGTGACTCACGCTGTT;CTTGGAGGATCTGGTTTAG;AGGCTGATTTCTCAAAGGA;TGACAGCTCAGATTAATGT;ATTGGTCAAGAGAACCGAC;GCATGTCCCTGGATGACTT;TCGATAGCCTTCCCTATCT;GATGCTGGGGACAAACGCA;AACTACTCTTCAACACCAC;ACTCCGGTCCTCACCTGCC;GCTTTAGCTTGCCCAAGGC;ACCACAAGTATTATCTGGT;TGACTCCAGTGTCTATGTT;TAGTTCGCTTAGGAAACAA;TGAACACTAAAAAATTACC;ATTAGTAAGTACGAGGTGA;GAGGTCATAACTATCAGGG;AACTGAGGTCCCATGAGCA…	31886;6889;5337;4391;4337;4108;3911;3745;3685;3489;3444;3067;2298;1957;1630;1578;1293;1226;1088;594;195
ATTTCATTATGT	87130	ATTGGTCAAGAGAACCGAC;CAGGGTTCGGGTGTTGGGG;CTGTGTGACTCACGCTGTT;AGGCTGATTTCTCAAAGGA;CTTGGAGGATCTGGTTTAG;GATGCTGGGGACAAACGCA;GGGTGTTCTGGCCACTGCT;TCGATAGCCTTCCCTATCT;TGACAGCTCAGATTAATGT;GCATGTCCCTGGATGACTT;AACTACTCTTCAACACCAC;ACTCCGGTCCTCACCTGCC;GCTTTAGCTTGCCCAAGGC;ACCACAAGTATTATCTGGT;TAGTTCGCTTAGGAAACAA;TGACTCCAGTGTCTATGTT;GAGGTCATAACTATCAGGG;ATTAGTAAGTACGAGGTGA;TGAACACTAAAAAATTACC;AACTGAGGTCCCATGAGCA…	36837;6339;4425;3993;3756;3531;3389;3363;3312;3279;2708;2361;1908;1609;1513;1279;991;913;857;699;68
GTGTGCGATAGT	82702	CTGTGTGACTCACGCTGTT;CAGGGTTCGGGTGTTGGGG;CTTGGAGGATCTGGTTTAG;AGGCTGATTTCTCAAAGGA;ATTGGTCAAGAGAACCGAC;TGACAGCTCAGATTAATGT;GATGCTGGGGACAAACGCA;GCATGTCCCTGGATGACTT;GGGTGTTCTGGCCACTGCT;TCGATAGCCTTCCCTATCT;AACTACTCTTCAACACCAC;ACTCCGGTCCTCACCTGCC;GCTTTAGCTTGCCCAAGGC;ACCACAAGTATTATCTGGT;TAGTTCGCTTAGGAAACAA;ATTAGTAAGTACGAGGTGA;TGACTCCAGTGTCTATGTT;TGAACACTAAAAAATTACC;GAGGTCATAACTATCAGGG;AACTGAGGTCCCATGAGCA…	37831;5152;3755;3379;3374;3358;3126;3097;3089;2809;2658;2237;1627;1458;1335;1111;1067;816;714;508;201
TTGGCAGATTCG	81839	GATGCTGGGGACAAACGCA;CAGGGTTCGGGTGTTGGGG;AGGCTGATTTCTCAAAGGA;ATTGGTCAAGAGAACCGAC;CTGTGTGACTCACGCTGTT;TGACAGCTCAGATTAATGT;CTTGGAGGATCTGGTTTAG;GGGTGTTCTGGCCACTGCT;TCGATAGCCTTCCCTATCT;GCATGTCCCTGGATGACTT;AACTACTCTTCAACACCAC;ACTCCGGTCCTCACCTGCC;GCTTTAGCTTGCCCAAGGC;ACCACAAGTATTATCTGGT;TAGTTCGCTTAGGAAACAA;TGACTCCAGTGTCTATGTT;ATTAGTAAGTACGAGGTGA;GAGGTCATAACTATCAGGG;TGAACACTAAAAAATTACC;AACTGAGGTCCCATGAGCA…	30543;6599;4457;4015;3954;3813;3635;3597;3438;3103;3067;1872;1812;1444;1383;1340;1192;1064;909;460;142
AGTGGTTTCAAA	81316	TGACAGCTCAGATTAATGT;CAGGGTTCGGGTGTTGGGG;CTGTGTGACTCACGCTGTT;AGGCTGATTTCTCAAAGGA;CTTGGAGGATCTGGTTTAG;ATTGGTCAAGAGAACCGAC;TCGATAGCCTTCCCTATCT;GGGTGTTCTGGCCACTGCT;GATGCTGGGGACAAACGCA;AACTACTCTTCAACACCAC;GCATGTCCCTGGATGACTT;ACTCCGGTCCTCACCTGCC;GCTTTAGCTTGCCCAAGGC;ACCACAAGTATTATCTGGT;TAGTTCGCTTAGGAAACAA;TGACTCCAGTGTCTATGTT;TGAACACTAAAAAATTACC;GAGGTCATAACTATCAGGG;ATTAGTAAGTACGAGGTGA;AACTGAGGTCCCATGAGCA…	34400;5281;4226;3900;3629;3592;3286;3087;3042;2967;2319;2286;1736;1513;1308;1297;1012;960;724;575;176
GGGTGGACCTAT	72306	CTTGGAGGATCTGGTTTAG;CAGGGTTCGGGTGTTGGGG;CTGTGTGACTCACGCTGTT;TGACAGCTCAGATTAATGT;AGGCTGATTTCTCAAAGGA;ATTGGTCAAGAGAACCGAC;GGGTGTTCTGGCCACTGCT;GATGCTGGGGACAAACGCA;AACTACTCTTCAACACCAC;GCATGTCCCTGGATGACTT;TCGATAGCCTTCCCTATCT;ACTCCGGTCCTCACCTGCC;GCTTTAGCTTGCCCAAGGC;ACCACAAGTATTATCTGGT;TAGTTCGCTTAGGAAACAA;TGAACACTAAAAAATTACC;TGACTCCAGTGTCTATGTT;ATTAGTAAGTACGAGGTGA;GAGGTCATAACTATCAGGG;AACTGAGGTCCCATGAGCA…	35109;4508;3175;2895;2768;2656;2518;2483;2430;2337;2242;1665;1637;1354;1004;831;755;668;600;521;150
AATATGCATATG	71789	GCATGTCCCTGGATGACTT;CAGGGTTCGGGTGTTGGGG;CTGTGTGACTCACGCTGTT;CTTGGAGGATCTGGTTTAG;AGGCTGATTTCTCAAAGGA;ATTGGTCAAGAGAACCGAC;GGGTGTTCTGGCCACTGCT;TGACAGCTCAGATTAATGT;ACTCCGGTCCTCACCTGCC;TCGATAGCCTTCCCTATCT;GATGCTGGGGACAAACGCA;AACTACTCTTCAACACCAC;ACCACAAGTATTATCTGGT;TAGTTCGCTTAGGAAACAA;GCTTTAGCTTGCCCAAGGC;TGACTCCAGTGTCTATGTT;ATTAGTAAGTACGAGGTGA;GAGGTCATAACTATCAGGG;TGAACACTAAAAAATTACC;AACTGAGGTCCCATGAGCA…	30165;4671;3369;3246;3186;3146;2970;2922;2437;2424;2393;2130;1570;1420;1227;1116;1062;884;830;492;129
TGTGGTGACCCT	66917	TCGATAGCCTTCCCTATCT;CAGGGTTCGGGTGTTGGGG;CTGTGTGACTCACGCTGTT;AGGCTGATTTCTCAAAGGA;CTTGGAGGATCTGGTTTAG;TGACAGCTCAGATTAATGT;ATTGGTCAAGAGAACCGAC;GGGTGTTCTGGCCACTGCT;GCATGTCCCTGGATGACTT;GATGCTGGGGACAAACGCA;AACTACTCTTCAACACCAC;ACTCCGGTCCTCACCTGCC;GCTTTAGCTTGCCCAAGGC;ACCACAAGTATTATCTGGT;TAGTTCGCTTAGGAAACAA;ATTAGTAAGTACGAGGTGA;TGACTCCAGTGTCTATGTT;TGAACACTAAAAAATTACC;GAGGTCATAACTATCAGGG;AACTGAGGTCCCATGAGCA…	28007;4294;3125;3081;2893;2766;2735;2502;2427;2313;2256;1654;1477;1420;1245;1061;1014;984;835;674;154
TAGTATATCATT	58530	AACTACTCTTCAACACCAC;CAGGGTTCGGGTGTTGGGG;ATTGGTCAAGAGAACCGAC;CTGTGTGACTCACGCTGTT;CTTGGAGGATCTGGTTTAG;AGGCTGATTTCTCAAAGGA;TGACAGCTCAGATTAATGT;GCATGTCCCTGGATGACTT;TCGATAGCCTTCCCTATCT;GGGTGTTCTGGCCACTGCT;GATGCTGGGGACAAACGCA;ACTCCGGTCCTCACCTGCC;GCTTTAGCTTGCCCAAGGC;TGACTCCAGTGTCTATGTT;TAGTTCGCTTAGGAAACAA;ACCACAAGTATTATCTGGT;ATTAGTAAGTACGAGGTGA;TGAACACTAAAAAATTACC;GAGGTCATAACTATCAGGG;AACTGAGGTCCCATGAGCA…	26231;4058;3001;2965;2686;2525;2120;1985;1925;1853;1762;1461;1206;934;830;803;738;541;500;313;93
CCTGCGGAGTGA	47575	ACTCCGGTCCTCACCTGCC;CAGGGTTCGGGTGTTGGGG;CTGTGTGACTCACGCTGTT;GATGCTGGGGACAAACGCA;AGGCTGATTTCTCAAAGGA;TGACAGCTCAGATTAATGT;ATTGGTCAAGAGAACCGAC;TCGATAGCCTTCCCTATCT;CTTGGAGGATCTGGTTTAG;GGGTGTTCTGGCCACTGCT;GCATGTCCCTGGATGACTT;AACTACTCTTCAACACCAC;GCTTTAGCTTGCCCAAGGC;ATTAGTAAGTACGAGGTGA;ACCACAAGTATTATCTGGT;TGACTCCAGTGTCTATGTT;TAGTTCGCTTAGGAAACAA;TGAACACTAAAAAATTACC;GAGGTCATAACTATCAGGG;AACTGAGGTCCCATGAGCA…	22160;3149;2192;1925;1875;1670;1666;1642;1623;1552;1347;1307;1187;820;795;672;670;508;456;324;35
TTAAACTGCTTG	39218	TAGTTCGCTTAGGAAACAA;CAGGGTTCGGGTGTTGGGG;CTGTGTGACTCACGCTGTT;CTTGGAGGATCTGGTTTAG;GATGCTGGGGACAAACGCA;AGGCTGATTTCTCAAAGGA;TGACAGCTCAGATTAATGT;TCGATAGCCTTCCCTATCT;ATTGGTCAAGAGAACCGAC;GCATGTCCCTGGATGACTT;GGGTGTTCTGGCCACTGCT;AACTACTCTTCAACACCAC;ACTCCGGTCCTCACCTGCC;GCTTTAGCTTGCCCAAGGC;ACCACAAGTATTATCTGGT;ATTAGTAAGTACGAGGTGA;TGACTCCAGTGTCTATGTT;TGAACACTAAAAAATTACC;AACTGAGGTCCCATGAGCA;GAGGTCATAACTATCAGGG…	12823;2333;2285;2129;2020;1845;1801;1754;1734;1704;1620;1531;1244;965;876;660;518;463;433;344;136
GGGTACACAAAG	38653	GCTTTAGCTTGCCCAAGGC;CAGGGTTCGGGTGTTGGGG;CTGTGTGACTCACGCTGTT;ATTGGTCAAGAGAACCGAC;TGACAGCTCAGATTAATGT;CTTGGAGGATCTGGTTTAG;AGGCTGATTTCTCAAAGGA;TCGATAGCCTTCCCTATCT;GGGTGTTCTGGCCACTGCT;GATGCTGGGGACAAACGCA;GCATGTCCCTGGATGACTT;AACTACTCTTCAACACCAC;ACTCCGGTCCTCACCTGCC;TGACTCCAGTGTCTATGTT;ACCACAAGTATTATCTGGT;ATTAGTAAGTACGAGGTGA;TAGTTCGCTTAGGAAACAA;TGAACACTAAAAAATTACC;AACTGAGGTCCCATGAGCA;GAGGTCATAACTATCAGGG…	17393;2463;1799;1735;1734;1496;1488;1486;1280;1266;1109;1103;1041;626;587;541;528;345;312;276;45
AGGGGGATAGGT	32648	ACCACAAGTATTATCTGGT;CAGGGTTCGGGTGTTGGGG;CTGTGTGACTCACGCTGTT;ATTGGTCAAGAGAACCGAC;AGGCTGATTTCTCAAAGGA;CTTGGAGGATCTGGTTTAG;GATGCTGGGGACAAACGCA;TGACAGCTCAGATTAATGT;AACTACTCTTCAACACCAC;GCATGTCCCTGGATGACTT;GGGTGTTCTGGCCACTGCT;TCGATAGCCTTCCCTATCT;ACTCCGGTCCTCACCTGCC;GCTTTAGCTTGCCCAAGGC;ATTAGTAAGTACGAGGTGA;TAGTTCGCTTAGGAAACAA;GAGGTCATAACTATCAGGG;TGACTCCAGTGTCTATGTT;AACTGAGGTCCCATGAGCA;TGAACACTAAAAAATTACC…	14165;2229;1628;1478;1384;1303;1219;1160;1050;1035;1004;985;798;615;509;485;460;428;320;276;117
ACCGTCATGTAA	30036	TGACTCCAGTGTCTATGTT;CAGGGTTCGGGTGTTGGGG;CTTGGAGGATCTGGTTTAG;TGACAGCTCAGATTAATGT;AGGCTGATTTCTCAAAGGA;CTGTGTGACTCACGCTGTT;TCGATAGCCTTCCCTATCT;ATTGGTCAAGAGAACCGAC;GCATGTCCCTGGATGACTT;AACTACTCTTCAACACCAC;GGGTGTTCTGGCCACTGCT;GATGCTGGGGACAAACGCA;ACTCCGGTCCTCACCTGCC;ACCACAAGTATTATCTGGT;GCTTTAGCTTGCCCAAGGC;TGAACACTAAAAAATTACC;GAGGTCATAACTATCAGGG;ATTAGTAAGTACGAGGTGA;TAGTTCGCTTAGGAAACAA;AACTGAGGTCCCATGAGCA…	13490;1629;1417;1387;1333;1166;1066;1040;1036;996;921;811;734;563;482;475;422;396;343;305;24
ACGGGTAGCTTC	26920	TGAACACTAAAAAATTACC;CAGGGTTCGGGTGTTGGGG;CTGTGTGACTCACGCTGTT;CTTGGAGGATCTGGTTTAG;AGGCTGATTTCTCAAAGGA;TGACAGCTCAGATTAATGT;ATTGGTCAAGAGAACCGAC;GGGTGTTCTGGCCACTGCT;TCGATAGCCTTCCCTATCT;GATGCTGGGGACAAACGCA;GCATGTCCCTGGATGACTT;AACTACTCTTCAACACCAC;ACTCCGGTCCTCACCTGCC;GCTTTAGCTTGCCCAAGGC;ACCACAAGTATTATCTGGT;TGACTCCAGTGTCTATGTT;TAGTTCGCTTAGGAAACAA;AACTGAGGTCCCATGAGCA;ATTAGTAAGTACGAGGTGA;GAGGTCATAACTATCAGGG…	8584;2289;1443;1433;1430;1203;1198;1163;1133;1115;989;898;828;558;552;547;520;373;336;292;36
TAGGTAGTATAT	24880	ATTAGTAAGTACGAGGTGA;CAGGGTTCGGGTGTTGGGG;CTGTGTGACTCACGCTGTT;ATTGGTCAAGAGAACCGAC;GCATGTCCCTGGATGACTT;TCGATAGCCTTCCCTATCT;AGGCTGATTTCTCAAAGGA;CTTGGAGGATCTGGTTTAG;GATGCTGGGGACAAACGCA;TGACTCCAGTGTCTATGTT;AACTACTCTTCAACACCAC;GGGTGTTCTGGCCACTGCT;TGACAGCTCAGATTAATGT;ACTCCGGTCCTCACCTGCC;GCTTTAGCTTGCCCAAGGC;AACTGAGGTCCCATGAGCA;TGAACACTAAAAAATTACC;ACCACAAGTATTATCTGGT;TAGTTCGCTTAGGAAACAA;GAGGTCATAACTATCAGGG…	11016;1574;1264;1062;964;947;908;885;843;723;721;696;651;637;549;353;339;288;265;175;20
TACACTCAAAAC	20646	GAGGTCATAACTATCAGGG;CAGGGTTCGGGTGTTGGGG;CTGTGTGACTCACGCTGTT;TCGATAGCCTTCCCTATCT;GATGCTGGGGACAAACGCA;CTTGGAGGATCTGGTTTAG;TGACAGCTCAGATTAATGT;ATTGGTCAAGAGAACCGAC;AGGCTGATTTCTCAAAGGA;GCATGTCCCTGGATGACTT;GGGTGTTCTGGCCACTGCT;AACTACTCTTCAACACCAC;ACTCCGGTCCTCACCTGCC;ACCACAAGTATTATCTGGT;ATTAGTAAGTACGAGGTGA;TAGTTCGCTTAGGAAACAA;GCTTTAGCTTGCCCAAGGC;TGACTCCAGTGTCTATGTT;TGAACACTAAAAAATTACC;AACTGAGGTCCCATGAGCA…	9570;1270;1144;1060;905;881;836;755;570;555;550;536;333;332;304;293;256;180;166;129;21
CGTAATTATGAT	14333	AACTGAGGTCCCATGAGCA;AGGCTGATTTCTCAAAGGA;CAGGGTTCGGGTGTTGGGG;CTGTGTGACTCACGCTGTT;ATTGGTCAAGAGAACCGAC;TCGATAGCCTTCCCTATCT;GGGTGTTCTGGCCACTGCT;CTTGGAGGATCTGGTTTAG;GATGCTGGGGACAAACGCA;AACTACTCTTCAACACCAC;ACTCCGGTCCTCACCTGCC;TGACTCCAGTGTCTATGTT;GCATGTCCCTGGATGACTT;TGACAGCTCAGATTAATGT;ACCACAAGTATTATCTGGT;TAGTTCGCTTAGGAAACAA;GCTTTAGCTTGCCCAAGGC;ATTAGTAAGTACGAGGTGA;TGAACACTAAAAAATTACC;GAGGTCATAACTATCAGGG…	6283;708;705;692;583;569;555;529;497;458;403;366;360;352;287;284;217;198;163;116;8
