# Supplementary material for: Frequent sgRNA-barcode recombination in single-cell perturbation assays
Source: PLoS One. 2018 Jun 6;13(6):e0198635. doi: 10.1371/journal.pone.0198635 (PMC5991360; doi:10.1371/journal.pone.0198635)
Supplement: S1 File — (GZ) [file pone.0198635.s002.tar.gz › Supplementary_Data/DAA2.known_sgRNA_summary.txt]

CGCTGTGTTCTT	356309	CAGGGTTCGGGTGTTGGGG;CTGTGTGACTCACGCTGTT;ACTCCGGTCCTCACCTGCC;CTTGGAGGATCTGGTTTAG;AACTACTCTTCAACACCAC;TGACAGCTCAGATTAATGT;GAGGTCATAACTATCAGGG;GGGTGTTCTGGCCACTGCT;GCATGTCCCTGGATGACTT;TCGATAGCCTTCCCTATCT;GCTTTAGCTTGCCCAAGGC;TGAACACTAAAAAATTACC;ACCACAAGTATTATCTGGT;ATTGGTCAAGAGAACCGAC;AACTGAGGTCCCATGAGCA;AGGCTGATTTCTCAAAGGA;GATGCTGGGGACAAACGCA;TAGTTCGCTTAGGAAACAA;TGACTCCAGTGTCTATGTT;ATTAGTAAGTACGAGGTGA…	181977;16972;16708;15925;15671;15487;15347;13845;8581;7911;7260;5819;5488;5323;5164;5066;4807;4084;3513;1198;163
GGGTGGACCTAT	267237	CTTGGAGGATCTGGTTTAG;CAGGGTTCGGGTGTTGGGG;ACTCCGGTCCTCACCTGCC;GAGGTCATAACTATCAGGG;TGACAGCTCAGATTAATGT;GGGTGTTCTGGCCACTGCT;AACTACTCTTCAACACCAC;CTGTGTGACTCACGCTGTT;TCGATAGCCTTCCCTATCT;GCATGTCCCTGGATGACTT;GCTTTAGCTTGCCCAAGGC;ACCACAAGTATTATCTGGT;TGAACACTAAAAAATTACC;ATTGGTCAAGAGAACCGAC;AACTGAGGTCCCATGAGCA;GATGCTGGGGACAAACGCA;TAGTTCGCTTAGGAAACAA;AGGCTGATTTCTCAAAGGA;TGACTCCAGTGTCTATGTT;ATTAGTAAGTACGAGGTGA…	125844;16341;12829;12549;12189;12100;11314;11034;6935;6384;5751;5302;5275;4795;3781;3644;3519;3496;2861;1085;209
CCTGCGGAGTGA	263598	ACTCCGGTCCTCACCTGCC;CAGGGTTCGGGTGTTGGGG;CTTGGAGGATCTGGTTTAG;GAGGTCATAACTATCAGGG;CTGTGTGACTCACGCTGTT;AACTACTCTTCAACACCAC;TGACAGCTCAGATTAATGT;GGGTGTTCTGGCCACTGCT;TCGATAGCCTTCCCTATCT;GCTTTAGCTTGCCCAAGGC;GCATGTCCCTGGATGACTT;ATTGGTCAAGAGAACCGAC;ACCACAAGTATTATCTGGT;TGAACACTAAAAAATTACC;AGGCTGATTTCTCAAAGGA;AACTGAGGTCCCATGAGCA;GATGCTGGGGACAAACGCA;TGACTCCAGTGTCTATGTT;TAGTTCGCTTAGGAAACAA;ATTAGTAAGTACGAGGTGA…	127717;15152;13088;12424;12377;11437;10541;10290;7755;5447;5334;5319;4471;4126;3838;3515;3472;3116;3049;823;307
TACACTCAAAAC	257314	GAGGTCATAACTATCAGGG;CAGGGTTCGGGTGTTGGGG;CTTGGAGGATCTGGTTTAG;ACTCCGGTCCTCACCTGCC;AACTACTCTTCAACACCAC;CTGTGTGACTCACGCTGTT;GGGTGTTCTGGCCACTGCT;TGACAGCTCAGATTAATGT;TCGATAGCCTTCCCTATCT;GCATGTCCCTGGATGACTT;GCTTTAGCTTGCCCAAGGC;ATTGGTCAAGAGAACCGAC;ACCACAAGTATTATCTGGT;AGGCTGATTTCTCAAAGGA;TGAACACTAAAAAATTACC;GATGCTGGGGACAAACGCA;TAGTTCGCTTAGGAAACAA;AACTGAGGTCCCATGAGCA;TGACTCCAGTGTCTATGTT;ATTAGTAAGTACGAGGTGA…	121594;15948;14515;13380;11287;11228;10763;8664;6940;6602;5944;5167;4536;3934;3895;3181;2965;2930;2862;811;168
TAGTATATCATT	255293	AACTACTCTTCAACACCAC;CAGGGTTCGGGTGTTGGGG;CTTGGAGGATCTGGTTTAG;GAGGTCATAACTATCAGGG;TGACAGCTCAGATTAATGT;CTGTGTGACTCACGCTGTT;ACTCCGGTCCTCACCTGCC;GGGTGTTCTGGCCACTGCT;TCGATAGCCTTCCCTATCT;GCATGTCCCTGGATGACTT;ATTGGTCAAGAGAACCGAC;GCTTTAGCTTGCCCAAGGC;ACCACAAGTATTATCTGGT;AGGCTGATTTCTCAAAGGA;TGAACACTAAAAAATTACC;GATGCTGGGGACAAACGCA;TAGTTCGCTTAGGAAACAA;AACTGAGGTCCCATGAGCA;TGACTCCAGTGTCTATGTT;ATTAGTAAGTACGAGGTGA…	119438;14542;13107;12056;11896;11584;10333;9926;6702;6092;5925;5451;5185;4738;4296;3439;3382;2994;2806;1100;301
GTGTGCGATAGT	249137	CTGTGTGACTCACGCTGTT;CAGGGTTCGGGTGTTGGGG;AACTACTCTTCAACACCAC;ACTCCGGTCCTCACCTGCC;GAGGTCATAACTATCAGGG;CTTGGAGGATCTGGTTTAG;TGACAGCTCAGATTAATGT;GGGTGTTCTGGCCACTGCT;TCGATAGCCTTCCCTATCT;GCATGTCCCTGGATGACTT;ACCACAAGTATTATCTGGT;GCTTTAGCTTGCCCAAGGC;AGGCTGATTTCTCAAAGGA;TGAACACTAAAAAATTACC;ATTGGTCAAGAGAACCGAC;GATGCTGGGGACAAACGCA;AACTGAGGTCCCATGAGCA;TAGTTCGCTTAGGAAACAA;TGACTCCAGTGTCTATGTT;ATTAGTAAGTACGAGGTGA…	118439;15169;12439;11826;11058;11033;10171;9781;6460;5906;5247;5100;4638;4219;4169;4102;2777;2592;2519;1278;214
AGTGGTTTCAAA	245429	TGACAGCTCAGATTAATGT;CAGGGTTCGGGTGTTGGGG;CTTGGAGGATCTGGTTTAG;AACTACTCTTCAACACCAC;CTGTGTGACTCACGCTGTT;ACTCCGGTCCTCACCTGCC;GAGGTCATAACTATCAGGG;GGGTGTTCTGGCCACTGCT;TCGATAGCCTTCCCTATCT;GCATGTCCCTGGATGACTT;GCTTTAGCTTGCCCAAGGC;ACCACAAGTATTATCTGGT;AGGCTGATTTCTCAAAGGA;ATTGGTCAAGAGAACCGAC;TGAACACTAAAAAATTACC;AACTGAGGTCCCATGAGCA;GATGCTGGGGACAAACGCA;TGACTCCAGTGTCTATGTT;TAGTTCGCTTAGGAAACAA;ATTAGTAAGTACGAGGTGA…	105051;16514;13347;12564;12557;11842;11078;10637;7295;6412;5395;4965;4826;4793;4180;3339;3252;3194;3110;923;155
TCAGGGCTTGTG	219027	GGGTGTTCTGGCCACTGCT;CAGGGTTCGGGTGTTGGGG;CTGTGTGACTCACGCTGTT;CTTGGAGGATCTGGTTTAG;AACTACTCTTCAACACCAC;GAGGTCATAACTATCAGGG;ACTCCGGTCCTCACCTGCC;TGACAGCTCAGATTAATGT;TCGATAGCCTTCCCTATCT;GCTTTAGCTTGCCCAAGGC;GCATGTCCCTGGATGACTT;ACCACAAGTATTATCTGGT;ATTGGTCAAGAGAACCGAC;AGGCTGATTTCTCAAAGGA;TGAACACTAAAAAATTACC;AACTGAGGTCCCATGAGCA;TGACTCCAGTGTCTATGTT;GATGCTGGGGACAAACGCA;TAGTTCGCTTAGGAAACAA;ATTAGTAAGTACGAGGTGA…	101497;12854;11523;10522;10510;9572;9354;9118;6562;5413;5229;4194;3909;3500;3152;3073;2902;2735;2315;974;119
AATATGCATATG	144866	GCATGTCCCTGGATGACTT;CAGGGTTCGGGTGTTGGGG;CTTGGAGGATCTGGTTTAG;CTGTGTGACTCACGCTGTT;AACTACTCTTCAACACCAC;ACTCCGGTCCTCACCTGCC;GAGGTCATAACTATCAGGG;TGACAGCTCAGATTAATGT;GGGTGTTCTGGCCACTGCT;TCGATAGCCTTCCCTATCT;GCTTTAGCTTGCCCAAGGC;ACCACAAGTATTATCTGGT;TGAACACTAAAAAATTACC;ATTGGTCAAGAGAACCGAC;AGGCTGATTTCTCAAAGGA;GATGCTGGGGACAAACGCA;TAGTTCGCTTAGGAAACAA;TGACTCCAGTGTCTATGTT;AACTGAGGTCCCATGAGCA;ATTAGTAAGTACGAGGTGA…	58526;11034;7817;7530;7393;7290;6839;5667;5541;4401;3864;3254;2704;2689;2523;2014;1807;1631;1615;670;57
TGTGGTGACCCT	139987	TCGATAGCCTTCCCTATCT;CAGGGTTCGGGTGTTGGGG;CTTGGAGGATCTGGTTTAG;CTGTGTGACTCACGCTGTT;GAGGTCATAACTATCAGGG;GGGTGTTCTGGCCACTGCT;AACTACTCTTCAACACCAC;TGACAGCTCAGATTAATGT;ACTCCGGTCCTCACCTGCC;GCTTTAGCTTGCCCAAGGC;GCATGTCCCTGGATGACTT;GATGCTGGGGACAAACGCA;ATTGGTCAAGAGAACCGAC;ACCACAAGTATTATCTGGT;AGGCTGATTTCTCAAAGGA;TGAACACTAAAAAATTACC;AACTGAGGTCCCATGAGCA;TGACTCCAGTGTCTATGTT;TAGTTCGCTTAGGAAACAA;ATTAGTAAGTACGAGGTGA…	58402;10739;7369;6758;6595;6551;6434;6167;6125;3658;3207;2696;2629;2429;2332;2249;1896;1694;1409;580;68
GGGTACACAAAG	127096	GCTTTAGCTTGCCCAAGGC;CAGGGTTCGGGTGTTGGGG;CTGTGTGACTCACGCTGTT;ACTCCGGTCCTCACCTGCC;CTTGGAGGATCTGGTTTAG;TGACAGCTCAGATTAATGT;AACTACTCTTCAACACCAC;GAGGTCATAACTATCAGGG;GGGTGTTCTGGCCACTGCT;GCATGTCCCTGGATGACTT;TCGATAGCCTTCCCTATCT;ATTGGTCAAGAGAACCGAC;ACCACAAGTATTATCTGGT;AGGCTGATTTCTCAAAGGA;TGAACACTAAAAAATTACC;GATGCTGGGGACAAACGCA;TGACTCCAGTGTCTATGTT;TAGTTCGCTTAGGAAACAA;AACTGAGGTCCCATGAGCA;ATTAGTAAGTACGAGGTGA…	53259;8463;6399;6339;6282;5898;5404;5230;5020;3938;2955;2892;2377;2289;2112;2048;1832;1801;1573;726;259
ACGGGTAGCTTC	118448	TGAACACTAAAAAATTACC;CAGGGTTCGGGTGTTGGGG;CTTGGAGGATCTGGTTTAG;CTGTGTGACTCACGCTGTT;TGACAGCTCAGATTAATGT;AACTACTCTTCAACACCAC;GAGGTCATAACTATCAGGG;ACTCCGGTCCTCACCTGCC;GGGTGTTCTGGCCACTGCT;GCATGTCCCTGGATGACTT;TCGATAGCCTTCCCTATCT;GCTTTAGCTTGCCCAAGGC;ATTGGTCAAGAGAACCGAC;ACCACAAGTATTATCTGGT;AACTGAGGTCCCATGAGCA;AGGCTGATTTCTCAAAGGA;GATGCTGGGGACAAACGCA;TGACTCCAGTGTCTATGTT;TAGTTCGCTTAGGAAACAA;ATTAGTAAGTACGAGGTGA…	42009;7272;6898;6485;6154;6140;6039;5690;5584;3732;3633;3272;2877;2462;2337;2085;2061;1521;1381;561;255
AGGGGGATAGGT	112857	ACCACAAGTATTATCTGGT;CAGGGTTCGGGTGTTGGGG;ACTCCGGTCCTCACCTGCC;AACTACTCTTCAACACCAC;CTTGGAGGATCTGGTTTAG;TGACAGCTCAGATTAATGT;GAGGTCATAACTATCAGGG;CTGTGTGACTCACGCTGTT;GGGTGTTCTGGCCACTGCT;TCGATAGCCTTCCCTATCT;GCTTTAGCTTGCCCAAGGC;ATTGGTCAAGAGAACCGAC;GCATGTCCCTGGATGACTT;TGAACACTAAAAAATTACC;AGGCTGATTTCTCAAAGGA;AACTGAGGTCCCATGAGCA;GATGCTGGGGACAAACGCA;TGACTCCAGTGTCTATGTT;TAGTTCGCTTAGGAAACAA;ATTAGTAAGTACGAGGTGA…	47739;7365;6061;5600;5567;5077;5047;4797;4349;3377;2734;2560;2419;2413;2254;1843;1223;1094;938;337;63
ATTTCATTATGT	112294	ATTGGTCAAGAGAACCGAC;CAGGGTTCGGGTGTTGGGG;CTTGGAGGATCTGGTTTAG;AACTACTCTTCAACACCAC;CTGTGTGACTCACGCTGTT;ACTCCGGTCCTCACCTGCC;GAGGTCATAACTATCAGGG;GGGTGTTCTGGCCACTGCT;TGACAGCTCAGATTAATGT;TCGATAGCCTTCCCTATCT;GCATGTCCCTGGATGACTT;ACCACAAGTATTATCTGGT;AGGCTGATTTCTCAAAGGA;GCTTTAGCTTGCCCAAGGC;AACTGAGGTCCCATGAGCA;TGAACACTAAAAAATTACC;GATGCTGGGGACAAACGCA;TGACTCCAGTGTCTATGTT;TAGTTCGCTTAGGAAACAA;ATTAGTAAGTACGAGGTGA…	45077;9120;5651;5516;5477;5465;4802;4745;4714;3292;2741;2727;2371;2273;1903;1680;1472;1385;1244;540;99
GCTTCATCCGGC	105082	AGGCTGATTTCTCAAAGGA;CTGTGTGACTCACGCTGTT;CAGGGTTCGGGTGTTGGGG;ACTCCGGTCCTCACCTGCC;CTTGGAGGATCTGGTTTAG;TGACAGCTCAGATTAATGT;GAGGTCATAACTATCAGGG;AACTACTCTTCAACACCAC;GGGTGTTCTGGCCACTGCT;TCGATAGCCTTCCCTATCT;ACCACAAGTATTATCTGGT;GCATGTCCCTGGATGACTT;GCTTTAGCTTGCCCAAGGC;ATTGGTCAAGAGAACCGAC;TGAACACTAAAAAATTACC;GATGCTGGGGACAAACGCA;TAGTTCGCTTAGGAAACAA;AACTGAGGTCCCATGAGCA;TGACTCCAGTGTCTATGTT;ATTAGTAAGTACGAGGTGA…	42441;6176;5911;5349;5226;5031;5004;4888;4781;3010;2892;2823;2226;2105;1825;1766;1416;1179;620;351;62
TTGGCAGATTCG	92474	GATGCTGGGGACAAACGCA;CAGGGTTCGGGTGTTGGGG;CTTGGAGGATCTGGTTTAG;ACTCCGGTCCTCACCTGCC;AACTACTCTTCAACACCAC;TGACAGCTCAGATTAATGT;CTGTGTGACTCACGCTGTT;GAGGTCATAACTATCAGGG;GGGTGTTCTGGCCACTGCT;TCGATAGCCTTCCCTATCT;GCATGTCCCTGGATGACTT;ACCACAAGTATTATCTGGT;GCTTTAGCTTGCCCAAGGC;ATTGGTCAAGAGAACCGAC;TGAACACTAAAAAATTACC;AGGCTGATTTCTCAAAGGA;TGACTCCAGTGTCTATGTT;AACTGAGGTCCCATGAGCA;TAGTTCGCTTAGGAAACAA;ATTAGTAAGTACGAGGTGA…	34320;6610;5890;4950;4730;4594;4520;4284;3728;2448;2441;2320;2237;1924;1843;1552;1336;1109;1014;575;49
CGTAATTATGAT	71167	AACTGAGGTCCCATGAGCA;CAGGGTTCGGGTGTTGGGG;AACTACTCTTCAACACCAC;CTGTGTGACTCACGCTGTT;CTTGGAGGATCTGGTTTAG;TGACAGCTCAGATTAATGT;ACTCCGGTCCTCACCTGCC;GAGGTCATAACTATCAGGG;GGGTGTTCTGGCCACTGCT;TCGATAGCCTTCCCTATCT;GCTTTAGCTTGCCCAAGGC;TGAACACTAAAAAATTACC;GCATGTCCCTGGATGACTT;ACCACAAGTATTATCTGGT;TGACTCCAGTGTCTATGTT;ATTGGTCAAGAGAACCGAC;AGGCTGATTTCTCAAAGGA;GATGCTGGGGACAAACGCA;TAGTTCGCTTAGGAAACAA;ATTAGTAAGTACGAGGTGA…	34094;3877;3333;3086;2921;2910;2753;2643;2160;1963;1749;1409;1401;1290;1199;1193;1148;945;550;438;105
TTAAACTGCTTG	69668	TAGTTCGCTTAGGAAACAA;CAGGGTTCGGGTGTTGGGG;ACTCCGGTCCTCACCTGCC;CTGTGTGACTCACGCTGTT;AACTACTCTTCAACACCAC;GAGGTCATAACTATCAGGG;TGACAGCTCAGATTAATGT;GCTTTAGCTTGCCCAAGGC;GGGTGTTCTGGCCACTGCT;CTTGGAGGATCTGGTTTAG;TCGATAGCCTTCCCTATCT;GCATGTCCCTGGATGACTT;ATTGGTCAAGAGAACCGAC;AGGCTGATTTCTCAAAGGA;TGAACACTAAAAAATTACC;ACCACAAGTATTATCTGGT;TGACTCCAGTGTCTATGTT;AACTGAGGTCCCATGAGCA;GATGCTGGGGACAAACGCA;ATTAGTAAGTACGAGGTGA…	25567;4812;4321;3632;3291;3172;3171;2995;2919;2890;2041;1937;1584;1531;1422;1115;1114;1012;787;315;40
ACCGTCATGTAA	60603	TGACTCCAGTGTCTATGTT;CAGGGTTCGGGTGTTGGGG;CTTGGAGGATCTGGTTTAG;ACTCCGGTCCTCACCTGCC;CTGTGTGACTCACGCTGTT;GAGGTCATAACTATCAGGG;AACTACTCTTCAACACCAC;TGACAGCTCAGATTAATGT;GGGTGTTCTGGCCACTGCT;GCATGTCCCTGGATGACTT;TCGATAGCCTTCCCTATCT;GCTTTAGCTTGCCCAAGGC;ACCACAAGTATTATCTGGT;TGAACACTAAAAAATTACC;ATTGGTCAAGAGAACCGAC;AGGCTGATTTCTCAAAGGA;AACTGAGGTCCCATGAGCA;TAGTTCGCTTAGGAAACAA;GATGCTGGGGACAAACGCA;ATTAGTAAGTACGAGGTGA…	26753;4903;3370;2789;2526;2364;2215;1969;1803;1428;1414;1307;1293;1161;1159;1088;946;839;807;425;44
TAGGTAGTATAT	26768	ATTAGTAAGTACGAGGTGA;CAGGGTTCGGGTGTTGGGG;GAGGTCATAACTATCAGGG;CTGTGTGACTCACGCTGTT;ACTCCGGTCCTCACCTGCC;CTTGGAGGATCTGGTTTAG;AACTACTCTTCAACACCAC;AACTGAGGTCCCATGAGCA;GGGTGTTCTGGCCACTGCT;TGACAGCTCAGATTAATGT;GCATGTCCCTGGATGACTT;ATTGGTCAAGAGAACCGAC;AGGCTGATTTCTCAAAGGA;ACCACAAGTATTATCTGGT;TCGATAGCCTTCCCTATCT;GATGCTGGGGACAAACGCA;TGACTCCAGTGTCTATGTT;GCTTTAGCTTGCCCAAGGC;TAGTTCGCTTAGGAAACAA;TGAACACTAAAAAATTACC…	11291;2065;1731;1425;1356;1340;948;912;875;830;704;506;506;459;425;337;310;259;240;231;18
