# Supplementary material for: Frequent sgRNA-barcode recombination in single-cell perturbation assays
Source: PLoS One. 2018 Jun 6;13(6):e0198635. doi: 10.1371/journal.pone.0198635 (PMC5991360; doi:10.1371/journal.pone.0198635)
Supplement: S1 File — (GZ) [file pone.0198635.s002.tar.gz › Supplementary_Data/DAA6.known_sgRNA_summary.txt]

GCTTCATCCGGC	291139	AGGCTGATTTCTCAAAGGA;GAGGTCATAACTATCAGGG;TCGATAGCCTTCCCTATCT;GGGTGTTCTGGCCACTGCT;AACTACTCTTCAACACCAC;CAGGGTTCGGGTGTTGGGG;ACTCCGGTCCTCACCTGCC;GCATGTCCCTGGATGACTT;CTTGGAGGATCTGGTTTAG;ACCACAAGTATTATCTGGT;CTGTGTGACTCACGCTGTT;ATTGGTCAAGAGAACCGAC;TAGTTCGCTTAGGAAACAA;GCTTTAGCTTGCCCAAGGC;TGACAGCTCAGATTAATGT;TGAACACTAAAAAATTACC;GATGCTGGGGACAAACGCA;TGACTCCAGTGTCTATGTT;ATTAGTAAGTACGAGGTGA;AACTGAGGTCCCATGAGCA…	246447;3783;3241;3132;3050;2888;2865;2801;2769;2715;2427;2418;2331;2021;1858;1804;1537;1214;894;827;117
TACACTCAAAAC	262997	GAGGTCATAACTATCAGGG;AGGCTGATTTCTCAAAGGA;GGGTGTTCTGGCCACTGCT;TCGATAGCCTTCCCTATCT;AACTACTCTTCAACACCAC;CAGGGTTCGGGTGTTGGGG;CTTGGAGGATCTGGTTTAG;ACTCCGGTCCTCACCTGCC;ACCACAAGTATTATCTGGT;GCATGTCCCTGGATGACTT;CTGTGTGACTCACGCTGTT;ATTGGTCAAGAGAACCGAC;TAGTTCGCTTAGGAAACAA;GCTTTAGCTTGCCCAAGGC;TGACAGCTCAGATTAATGT;TGAACACTAAAAAATTACC;GATGCTGGGGACAAACGCA;TGACTCCAGTGTCTATGTT;ATTAGTAAGTACGAGGTGA;AACTGAGGTCCCATGAGCA…	223985;3805;2846;2794;2589;2560;2508;2409;2295;2265;2107;2070;1964;1729;1624;1526;1263;1055;780;726;97
TCAGGGCTTGTG	214729	GGGTGTTCTGGCCACTGCT;AGGCTGATTTCTCAAAGGA;GAGGTCATAACTATCAGGG;TCGATAGCCTTCCCTATCT;GCATGTCCCTGGATGACTT;CTTGGAGGATCTGGTTTAG;AACTACTCTTCAACACCAC;CAGGGTTCGGGTGTTGGGG;ACTCCGGTCCTCACCTGCC;ACCACAAGTATTATCTGGT;ATTGGTCAAGAGAACCGAC;CTGTGTGACTCACGCTGTT;TAGTTCGCTTAGGAAACAA;GCTTTAGCTTGCCCAAGGC;TGACAGCTCAGATTAATGT;TGAACACTAAAAAATTACC;GATGCTGGGGACAAACGCA;TGACTCCAGTGTCTATGTT;ATTAGTAAGTACGAGGTGA;AACTGAGGTCCCATGAGCA…	181777;2976;2774;2240;2171;2159;2159;2117;1999;1902;1813;1813;1546;1418;1395;1250;1107;825;620;587;81
TGTGGTGACCCT	206537	TCGATAGCCTTCCCTATCT;AGGCTGATTTCTCAAAGGA;GAGGTCATAACTATCAGGG;GGGTGTTCTGGCCACTGCT;AACTACTCTTCAACACCAC;CTTGGAGGATCTGGTTTAG;ACTCCGGTCCTCACCTGCC;CAGGGTTCGGGTGTTGGGG;GCATGTCCCTGGATGACTT;ACCACAAGTATTATCTGGT;CTGTGTGACTCACGCTGTT;ATTGGTCAAGAGAACCGAC;TAGTTCGCTTAGGAAACAA;GCTTTAGCTTGCCCAAGGC;TGACAGCTCAGATTAATGT;TGAACACTAAAAAATTACC;GATGCTGGGGACAAACGCA;TGACTCCAGTGTCTATGTT;ATTAGTAAGTACGAGGTGA;AACTGAGGTCCCATGAGCA…	174096;2956;2755;2246;2153;2129;1975;1967;1966;1856;1755;1706;1624;1471;1354;1280;1111;806;642;618;71
CGCTGTGTTCTT	194174	CAGGGTTCGGGTGTTGGGG;AGGCTGATTTCTCAAAGGA;GAGGTCATAACTATCAGGG;GGGTGTTCTGGCCACTGCT;TCGATAGCCTTCCCTATCT;AACTACTCTTCAACACCAC;CTTGGAGGATCTGGTTTAG;ACTCCGGTCCTCACCTGCC;GCATGTCCCTGGATGACTT;CTGTGTGACTCACGCTGTT;ACCACAAGTATTATCTGGT;ATTGGTCAAGAGAACCGAC;TAGTTCGCTTAGGAAACAA;GCTTTAGCTTGCCCAAGGC;TGACAGCTCAGATTAATGT;TGAACACTAAAAAATTACC;GATGCTGGGGACAAACGCA;TGACTCCAGTGTCTATGTT;ATTAGTAAGTACGAGGTGA;AACTGAGGTCCCATGAGCA…	164177;2709;2593;2102;2050;1962;1931;1817;1798;1728;1601;1534;1450;1323;1265;1164;927;787;602;586;68
CCTGCGGAGTGA	192563	ACTCCGGTCCTCACCTGCC;AGGCTGATTTCTCAAAGGA;GAGGTCATAACTATCAGGG;GGGTGTTCTGGCCACTGCT;TCGATAGCCTTCCCTATCT;AACTACTCTTCAACACCAC;CAGGGTTCGGGTGTTGGGG;CTTGGAGGATCTGGTTTAG;ACCACAAGTATTATCTGGT;GCATGTCCCTGGATGACTT;CTGTGTGACTCACGCTGTT;ATTGGTCAAGAGAACCGAC;TAGTTCGCTTAGGAAACAA;GCTTTAGCTTGCCCAAGGC;TGACAGCTCAGATTAATGT;TGAACACTAAAAAATTACC;GATGCTGGGGACAAACGCA;TGACTCCAGTGTCTATGTT;AACTGAGGTCCCATGAGCA;ATTAGTAAGTACGAGGTGA…	162958;2697;2450;2090;2011;1906;1890;1832;1800;1731;1665;1593;1417;1289;1153;1153;923;790;574;566;75
TAGTATATCATT	191709	AACTACTCTTCAACACCAC;AGGCTGATTTCTCAAAGGA;GAGGTCATAACTATCAGGG;GGGTGTTCTGGCCACTGCT;TCGATAGCCTTCCCTATCT;CTTGGAGGATCTGGTTTAG;CAGGGTTCGGGTGTTGGGG;ACTCCGGTCCTCACCTGCC;GCATGTCCCTGGATGACTT;ACCACAAGTATTATCTGGT;ATTGGTCAAGAGAACCGAC;CTGTGTGACTCACGCTGTT;TAGTTCGCTTAGGAAACAA;GCTTTAGCTTGCCCAAGGC;TGACAGCTCAGATTAATGT;TGAACACTAAAAAATTACC;GATGCTGGGGACAAACGCA;TGACTCCAGTGTCTATGTT;AACTGAGGTCCCATGAGCA;ATTAGTAAGTACGAGGTGA…	161443;2754;2639;2150;2046;1976;1912;1844;1806;1735;1654;1584;1421;1284;1224;1220;978;780;607;570;82
GGGTGGACCTAT	191001	CTTGGAGGATCTGGTTTAG;AGGCTGATTTCTCAAAGGA;GAGGTCATAACTATCAGGG;TCGATAGCCTTCCCTATCT;GGGTGTTCTGGCCACTGCT;CAGGGTTCGGGTGTTGGGG;AACTACTCTTCAACACCAC;ACTCCGGTCCTCACCTGCC;GCATGTCCCTGGATGACTT;ACCACAAGTATTATCTGGT;CTGTGTGACTCACGCTGTT;ATTGGTCAAGAGAACCGAC;TAGTTCGCTTAGGAAACAA;GCTTTAGCTTGCCCAAGGC;TGACAGCTCAGATTAATGT;TGAACACTAAAAAATTACC;GATGCTGGGGACAAACGCA;TGACTCCAGTGTCTATGTT;ATTAGTAAGTACGAGGTGA;AACTGAGGTCCCATGAGCA…	161469;2573;2507;2145;2061;1930;1872;1763;1715;1684;1661;1547;1503;1300;1243;1116;974;787;564;517;70
AATATGCATATG	181788	GCATGTCCCTGGATGACTT;AGGCTGATTTCTCAAAGGA;GAGGTCATAACTATCAGGG;TCGATAGCCTTCCCTATCT;GGGTGTTCTGGCCACTGCT;AACTACTCTTCAACACCAC;CAGGGTTCGGGTGTTGGGG;CTTGGAGGATCTGGTTTAG;ACTCCGGTCCTCACCTGCC;ATTGGTCAAGAGAACCGAC;ACCACAAGTATTATCTGGT;CTGTGTGACTCACGCTGTT;TAGTTCGCTTAGGAAACAA;GCTTTAGCTTGCCCAAGGC;TGACAGCTCAGATTAATGT;TGAACACTAAAAAATTACC;GATGCTGGGGACAAACGCA;TGACTCCAGTGTCTATGTT;ATTAGTAAGTACGAGGTGA;AACTGAGGTCCCATGAGCA…	151958;2642;2487;2052;2012;1989;1924;1855;1822;1662;1653;1570;1470;1303;1240;1136;1022;784;586;557;64
AGGGGGATAGGT	181690	ACCACAAGTATTATCTGGT;AGGCTGATTTCTCAAAGGA;GAGGTCATAACTATCAGGG;TCGATAGCCTTCCCTATCT;AACTACTCTTCAACACCAC;GGGTGTTCTGGCCACTGCT;CTTGGAGGATCTGGTTTAG;CAGGGTTCGGGTGTTGGGG;ACTCCGGTCCTCACCTGCC;GCATGTCCCTGGATGACTT;CTGTGTGACTCACGCTGTT;ATTGGTCAAGAGAACCGAC;TAGTTCGCTTAGGAAACAA;GCTTTAGCTTGCCCAAGGC;TGAACACTAAAAAATTACC;TGACAGCTCAGATTAATGT;GATGCTGGGGACAAACGCA;TGACTCCAGTGTCTATGTT;ATTAGTAAGTACGAGGTGA;AACTGAGGTCCCATGAGCA…	152955;2626;2540;1972;1890;1881;1796;1767;1735;1696;1535;1519;1307;1248;1169;1168;921;775;561;556;73
GTGTGCGATAGT	163556	CTGTGTGACTCACGCTGTT;AGGCTGATTTCTCAAAGGA;GAGGTCATAACTATCAGGG;TCGATAGCCTTCCCTATCT;GGGTGTTCTGGCCACTGCT;CAGGGTTCGGGTGTTGGGG;AACTACTCTTCAACACCAC;CTTGGAGGATCTGGTTTAG;ACTCCGGTCCTCACCTGCC;GCATGTCCCTGGATGACTT;ACCACAAGTATTATCTGGT;ATTGGTCAAGAGAACCGAC;TAGTTCGCTTAGGAAACAA;GCTTTAGCTTGCCCAAGGC;TGACAGCTCAGATTAATGT;TGAACACTAAAAAATTACC;GATGCTGGGGACAAACGCA;TGACTCCAGTGTCTATGTT;ATTAGTAAGTACGAGGTGA;AACTGAGGTCCCATGAGCA…	138246;2151;2136;1797;1785;1677;1608;1582;1505;1495;1450;1338;1195;1093;1001;995;886;636;479;444;57
ATTTCATTATGT	159418	ATTGGTCAAGAGAACCGAC;AGGCTGATTTCTCAAAGGA;GAGGTCATAACTATCAGGG;TCGATAGCCTTCCCTATCT;GGGTGTTCTGGCCACTGCT;AACTACTCTTCAACACCAC;CAGGGTTCGGGTGTTGGGG;GCATGTCCCTGGATGACTT;ACTCCGGTCCTCACCTGCC;CTTGGAGGATCTGGTTTAG;ACCACAAGTATTATCTGGT;CTGTGTGACTCACGCTGTT;TAGTTCGCTTAGGAAACAA;GCTTTAGCTTGCCCAAGGC;TGACAGCTCAGATTAATGT;TGAACACTAAAAAATTACC;GATGCTGGGGACAAACGCA;TGACTCCAGTGTCTATGTT;ATTAGTAAGTACGAGGTGA;AACTGAGGTCCCATGAGCA…	132786;2497;2257;1798;1762;1748;1658;1619;1606;1585;1567;1403;1334;1102;1068;1043;857;670;524;489;45
TTAAACTGCTTG	145421	TAGTTCGCTTAGGAAACAA;AGGCTGATTTCTCAAAGGA;GAGGTCATAACTATCAGGG;GGGTGTTCTGGCCACTGCT;TCGATAGCCTTCCCTATCT;AACTACTCTTCAACACCAC;CTTGGAGGATCTGGTTTAG;GCATGTCCCTGGATGACTT;CAGGGTTCGGGTGTTGGGG;ACTCCGGTCCTCACCTGCC;ATTGGTCAAGAGAACCGAC;CTGTGTGACTCACGCTGTT;ACCACAAGTATTATCTGGT;GCTTTAGCTTGCCCAAGGC;TGACAGCTCAGATTAATGT;TGAACACTAAAAAATTACC;GATGCTGGGGACAAACGCA;TGACTCCAGTGTCTATGTT;AACTGAGGTCCCATGAGCA;ATTAGTAAGTACGAGGTGA…	119976;2209;2130;1836;1831;1689;1588;1552;1546;1463;1394;1353;1334;1116;1003;960;864;605;460;453;59
GGGTACACAAAG	136378	GCTTTAGCTTGCCCAAGGC;AGGCTGATTTCTCAAAGGA;GAGGTCATAACTATCAGGG;TCGATAGCCTTCCCTATCT;GGGTGTTCTGGCCACTGCT;AACTACTCTTCAACACCAC;CTTGGAGGATCTGGTTTAG;GCATGTCCCTGGATGACTT;CAGGGTTCGGGTGTTGGGG;ACTCCGGTCCTCACCTGCC;ACCACAAGTATTATCTGGT;CTGTGTGACTCACGCTGTT;ATTGGTCAAGAGAACCGAC;TAGTTCGCTTAGGAAACAA;TGACAGCTCAGATTAATGT;TGAACACTAAAAAATTACC;GATGCTGGGGACAAACGCA;TGACTCCAGTGTCTATGTT;ATTAGTAAGTACGAGGTGA;AACTGAGGTCCCATGAGCA…	114575;1977;1849;1505;1500;1416;1358;1263;1261;1249;1212;1181;1119;1030;869;853;775;572;405;379;30
ACGGGTAGCTTC	123066	TGAACACTAAAAAATTACC;AGGCTGATTTCTCAAAGGA;GAGGTCATAACTATCAGGG;TCGATAGCCTTCCCTATCT;GGGTGTTCTGGCCACTGCT;AACTACTCTTCAACACCAC;CAGGGTTCGGGTGTTGGGG;CTTGGAGGATCTGGTTTAG;ACTCCGGTCCTCACCTGCC;GCATGTCCCTGGATGACTT;ACCACAAGTATTATCTGGT;ATTGGTCAAGAGAACCGAC;CTGTGTGACTCACGCTGTT;TAGTTCGCTTAGGAAACAA;GCTTTAGCTTGCCCAAGGC;TGACAGCTCAGATTAATGT;GATGCTGGGGACAAACGCA;TGACTCCAGTGTCTATGTT;AACTGAGGTCCCATGAGCA;ATTAGTAAGTACGAGGTGA…	100723;1893;1833;1574;1520;1497;1403;1398;1322;1269;1261;1145;1135;1072;906;901;712;594;434;420;54
AGTGGTTTCAAA	121472	TGACAGCTCAGATTAATGT;AGGCTGATTTCTCAAAGGA;GAGGTCATAACTATCAGGG;GGGTGTTCTGGCCACTGCT;TCGATAGCCTTCCCTATCT;AACTACTCTTCAACACCAC;CAGGGTTCGGGTGTTGGGG;CTTGGAGGATCTGGTTTAG;ACTCCGGTCCTCACCTGCC;GCATGTCCCTGGATGACTT;ACCACAAGTATTATCTGGT;ATTGGTCAAGAGAACCGAC;CTGTGTGACTCACGCTGTT;TAGTTCGCTTAGGAAACAA;GCTTTAGCTTGCCCAAGGC;TGAACACTAAAAAATTACC;GATGCTGGGGACAAACGCA;TGACTCCAGTGTCTATGTT;ATTAGTAAGTACGAGGTGA;AACTGAGGTCCCATGAGCA…	100741;1787;1673;1428;1386;1379;1317;1249;1210;1190;1188;1111;1070;978;885;806;702;582;411;328;51
TTGGCAGATTCG	102742	GATGCTGGGGACAAACGCA;AGGCTGATTTCTCAAAGGA;GAGGTCATAACTATCAGGG;GGGTGTTCTGGCCACTGCT;TCGATAGCCTTCCCTATCT;AACTACTCTTCAACACCAC;GCATGTCCCTGGATGACTT;ACTCCGGTCCTCACCTGCC;CAGGGTTCGGGTGTTGGGG;CTTGGAGGATCTGGTTTAG;ACCACAAGTATTATCTGGT;ATTGGTCAAGAGAACCGAC;CTGTGTGACTCACGCTGTT;TAGTTCGCTTAGGAAACAA;GCTTTAGCTTGCCCAAGGC;TGAACACTAAAAAATTACC;TGACAGCTCAGATTAATGT;TGACTCCAGTGTCTATGTT;ATTAGTAAGTACGAGGTGA;AACTGAGGTCCCATGAGCA…	84710;1547;1488;1274;1201;1171;1089;1074;1040;1021;1011;953;940;861;810;717;674;462;345;322;32
ACCGTCATGTAA	79005	TGACTCCAGTGTCTATGTT;GAGGTCATAACTATCAGGG;AGGCTGATTTCTCAAAGGA;TCGATAGCCTTCCCTATCT;GGGTGTTCTGGCCACTGCT;CTTGGAGGATCTGGTTTAG;AACTACTCTTCAACACCAC;CAGGGTTCGGGTGTTGGGG;GCATGTCCCTGGATGACTT;ACCACAAGTATTATCTGGT;ACTCCGGTCCTCACCTGCC;ATTGGTCAAGAGAACCGAC;CTGTGTGACTCACGCTGTT;TAGTTCGCTTAGGAAACAA;TGACAGCTCAGATTAATGT;GCTTTAGCTTGCCCAAGGC;TGAACACTAAAAAATTACC;GATGCTGGGGACAAACGCA;AACTGAGGTCCCATGAGCA;ATTAGTAAGTACGAGGTGA…	65916;1136;1120;894;853;812;807;781;765;753;744;665;652;582;561;524;502;416;263;225;34
TAGGTAGTATAT	55594	ATTAGTAAGTACGAGGTGA;AGGCTGATTTCTCAAAGGA;GAGGTCATAACTATCAGGG;GGGTGTTCTGGCCACTGCT;TCGATAGCCTTCCCTATCT;AACTACTCTTCAACACCAC;CTTGGAGGATCTGGTTTAG;CAGGGTTCGGGTGTTGGGG;GCATGTCCCTGGATGACTT;ACCACAAGTATTATCTGGT;ATTGGTCAAGAGAACCGAC;ACTCCGGTCCTCACCTGCC;CTGTGTGACTCACGCTGTT;TAGTTCGCTTAGGAAACAA;GCTTTAGCTTGCCCAAGGC;TGACAGCTCAGATTAATGT;TGAACACTAAAAAATTACC;GATGCTGGGGACAAACGCA;TGACTCCAGTGTCTATGTT;AACTGAGGTCCCATGAGCA…	46487;779;778;622;608;558;528;519;509;508;505;494;477;426;363;357;348;287;248;172;21
CGTAATTATGAT	54014	AACTGAGGTCCCATGAGCA;AGGCTGATTTCTCAAAGGA;TCGATAGCCTTCCCTATCT;GAGGTCATAACTATCAGGG;AACTACTCTTCAACACCAC;GGGTGTTCTGGCCACTGCT;CTTGGAGGATCTGGTTTAG;CAGGGTTCGGGTGTTGGGG;GCATGTCCCTGGATGACTT;ACCACAAGTATTATCTGGT;ACTCCGGTCCTCACCTGCC;CTGTGTGACTCACGCTGTT;ATTGGTCAAGAGAACCGAC;TAGTTCGCTTAGGAAACAA;GCTTTAGCTTGCCCAAGGC;TGAACACTAAAAAATTACC;TGACAGCTCAGATTAATGT;GATGCTGGGGACAAACGCA;TGACTCCAGTGTCTATGTT;ATTAGTAAGTACGAGGTGA…	44893;758;715;707;624;608;541;541;539;519;495;484;457;405;368;330;329;309;206;163;23
