# Supplementary material for: Frequent sgRNA-barcode recombination in single-cell perturbation assays
Source: PLoS One. 2018 Jun 6;13(6):e0198635. doi: 10.1371/journal.pone.0198635 (PMC5991360; doi:10.1371/journal.pone.0198635)
Supplement: S1 File — (GZ) [file pone.0198635.s002.tar.gz › Supplementary_Data/RX208.known_sgRNA_summary.txt]

GCTTCATCCGGC	101918	AGGCTGATTTCTCAAAGGA;GAGGTCATAACTATCAGGG;TCGATAGCCTTCCCTATCT;CAGGGTTCGGGTGTTGGGG;ACTCCGGTCCTCACCTGCC;AACTACTCTTCAACACCAC;CTTGGAGGATCTGGTTTAG;ACCACAAGTATTATCTGGT;GCATGTCCCTGGATGACTT;ATTGGTCAAGAGAACCGAC;CTGTGTGACTCACGCTGTT;GGGTGTTCTGGCCACTGCT;GCTTTAGCTTGCCCAAGGC;TAGTTCGCTTAGGAAACAA;GATGCTGGGGACAAACGCA;TGACAGCTCAGATTAATGT;TGAACACTAAAAAATTACC;TGACTCCAGTGTCTATGTT;AACTGAGGTCCCATGAGCA;ATTAGTAAGTACGAGGTGA…	82758;1797;1508;1359;1305;1302;1220;1192;1135;1131;1064;875;852;770;723;722;693;650;423;407;32
TACACTCAAAAC	100053	GAGGTCATAACTATCAGGG;AGGCTGATTTCTCAAAGGA;TCGATAGCCTTCCCTATCT;CAGGGTTCGGGTGTTGGGG;ACTCCGGTCCTCACCTGCC;AACTACTCTTCAACACCAC;GCATGTCCCTGGATGACTT;CTTGGAGGATCTGGTTTAG;ACCACAAGTATTATCTGGT;CTGTGTGACTCACGCTGTT;ATTGGTCAAGAGAACCGAC;GGGTGTTCTGGCCACTGCT;TGACAGCTCAGATTAATGT;GCTTTAGCTTGCCCAAGGC;TAGTTCGCTTAGGAAACAA;GATGCTGGGGACAAACGCA;TGACTCCAGTGTCTATGTT;TGAACACTAAAAAATTACC;AACTGAGGTCCCATGAGCA;ATTAGTAAGTACGAGGTGA…	82957;1623;1391;1278;1168;1164;1058;1053;1019;930;886;752;742;717;688;673;656;635;330;311;22
TGTGGTGACCCT	80892	TCGATAGCCTTCCCTATCT;GAGGTCATAACTATCAGGG;AGGCTGATTTCTCAAAGGA;AACTACTCTTCAACACCAC;CAGGGTTCGGGTGTTGGGG;CTTGGAGGATCTGGTTTAG;ACTCCGGTCCTCACCTGCC;ACCACAAGTATTATCTGGT;GCATGTCCCTGGATGACTT;CTGTGTGACTCACGCTGTT;ATTGGTCAAGAGAACCGAC;GCTTTAGCTTGCCCAAGGC;GGGTGTTCTGGCCACTGCT;TAGTTCGCTTAGGAAACAA;TGACAGCTCAGATTAATGT;TGAACACTAAAAAATTACC;TGACTCCAGTGTCTATGTT;GATGCTGGGGACAAACGCA;ATTAGTAAGTACGAGGTGA;AACTGAGGTCCCATGAGCA…	65800;1325;1321;1059;1045;1014;1003;939;871;812;784;712;697;611;606;545;532;517;357;313;29
CGCTGTGTTCTT	74246	CAGGGTTCGGGTGTTGGGG;GAGGTCATAACTATCAGGG;AGGCTGATTTCTCAAAGGA;TCGATAGCCTTCCCTATCT;CTTGGAGGATCTGGTTTAG;ACTCCGGTCCTCACCTGCC;AACTACTCTTCAACACCAC;ACCACAAGTATTATCTGGT;CTGTGTGACTCACGCTGTT;GCATGTCCCTGGATGACTT;ATTGGTCAAGAGAACCGAC;GCTTTAGCTTGCCCAAGGC;TGACAGCTCAGATTAATGT;GGGTGTTCTGGCCACTGCT;TAGTTCGCTTAGGAAACAA;GATGCTGGGGACAAACGCA;TGAACACTAAAAAATTACC;TGACTCCAGTGTCTATGTT;AACTGAGGTCCCATGAGCA;ATTAGTAAGTACGAGGTGA…	62123;1161;1072;949;824;793;745;709;708;708;671;520;501;500;486;433;421;419;244;240;19
CCTGCGGAGTGA	68040	ACTCCGGTCCTCACCTGCC;GAGGTCATAACTATCAGGG;AGGCTGATTTCTCAAAGGA;TCGATAGCCTTCCCTATCT;CAGGGTTCGGGTGTTGGGG;AACTACTCTTCAACACCAC;GCATGTCCCTGGATGACTT;CTTGGAGGATCTGGTTTAG;CTGTGTGACTCACGCTGTT;ATTGGTCAAGAGAACCGAC;ACCACAAGTATTATCTGGT;GCTTTAGCTTGCCCAAGGC;GGGTGTTCTGGCCACTGCT;TAGTTCGCTTAGGAAACAA;TGACAGCTCAGATTAATGT;GATGCTGGGGACAAACGCA;TGAACACTAAAAAATTACC;TGACTCCAGTGTCTATGTT;AACTGAGGTCCCATGAGCA;ATTAGTAAGTACGAGGTGA…	56018;1059;1049;936;892;766;730;707;675;665;665;551;526;491;481;447;437;422;272;232;19
TAGTATATCATT	66788	AACTACTCTTCAACACCAC;AGGCTGATTTCTCAAAGGA;GAGGTCATAACTATCAGGG;TCGATAGCCTTCCCTATCT;CAGGGTTCGGGTGTTGGGG;ACTCCGGTCCTCACCTGCC;CTTGGAGGATCTGGTTTAG;ACCACAAGTATTATCTGGT;GCATGTCCCTGGATGACTT;ATTGGTCAAGAGAACCGAC;CTGTGTGACTCACGCTGTT;TAGTTCGCTTAGGAAACAA;GGGTGTTCTGGCCACTGCT;GCTTTAGCTTGCCCAAGGC;TGACAGCTCAGATTAATGT;GATGCTGGGGACAAACGCA;TGAACACTAAAAAATTACC;TGACTCCAGTGTCTATGTT;ATTAGTAAGTACGAGGTGA;AACTGAGGTCCCATGAGCA…	54653;1106;1083;916;900;797;764;703;699;693;655;554;516;506;450;441;423;397;264;250;18
GGGTGGACCTAT	64981	CTTGGAGGATCTGGTTTAG;AGGCTGATTTCTCAAAGGA;GAGGTCATAACTATCAGGG;TCGATAGCCTTCCCTATCT;CAGGGTTCGGGTGTTGGGG;AACTACTCTTCAACACCAC;ACTCCGGTCCTCACCTGCC;ACCACAAGTATTATCTGGT;GCATGTCCCTGGATGACTT;CTGTGTGACTCACGCTGTT;ATTGGTCAAGAGAACCGAC;GCTTTAGCTTGCCCAAGGC;GGGTGTTCTGGCCACTGCT;TAGTTCGCTTAGGAAACAA;TGACAGCTCAGATTAATGT;TGAACACTAAAAAATTACC;GATGCTGGGGACAAACGCA;TGACTCCAGTGTCTATGTT;ATTAGTAAGTACGAGGTGA;AACTGAGGTCCCATGAGCA…	52974;1125;1027;960;892;788;787;708;684;662;595;578;506;479;453;444;405;403;253;241;17
AGGGGGATAGGT	62916	ACCACAAGTATTATCTGGT;AGGCTGATTTCTCAAAGGA;GAGGTCATAACTATCAGGG;TCGATAGCCTTCCCTATCT;CAGGGTTCGGGTGTTGGGG;AACTACTCTTCAACACCAC;CTTGGAGGATCTGGTTTAG;ACTCCGGTCCTCACCTGCC;GCATGTCCCTGGATGACTT;CTGTGTGACTCACGCTGTT;ATTGGTCAAGAGAACCGAC;GCTTTAGCTTGCCCAAGGC;GGGTGTTCTGGCCACTGCT;TGACAGCTCAGATTAATGT;GATGCTGGGGACAAACGCA;TAGTTCGCTTAGGAAACAA;TGAACACTAAAAAATTACC;TGACTCCAGTGTCTATGTT;ATTAGTAAGTACGAGGTGA;AACTGAGGTCCCATGAGCA…	51049;1154;1081;891;825;759;750;735;728;673;632;492;481;481;431;420;419;394;270;240;11
AATATGCATATG	61218	GCATGTCCCTGGATGACTT;AGGCTGATTTCTCAAAGGA;GAGGTCATAACTATCAGGG;TCGATAGCCTTCCCTATCT;CAGGGTTCGGGTGTTGGGG;ACTCCGGTCCTCACCTGCC;CTTGGAGGATCTGGTTTAG;AACTACTCTTCAACACCAC;ACCACAAGTATTATCTGGT;ATTGGTCAAGAGAACCGAC;CTGTGTGACTCACGCTGTT;GGGTGTTCTGGCCACTGCT;GCTTTAGCTTGCCCAAGGC;TAGTTCGCTTAGGAAACAA;TGACAGCTCAGATTAATGT;GATGCTGGGGACAAACGCA;TGACTCCAGTGTCTATGTT;TGAACACTAAAAAATTACC;AACTGAGGTCCCATGAGCA;ATTAGTAAGTACGAGGTGA…	49089;1195;1066;950;859;796;756;743;725;626;580;552;530;523;470;456;421;371;247;243;20
GTGTGCGATAGT	57591	CTGTGTGACTCACGCTGTT;AGGCTGATTTCTCAAAGGA;GAGGTCATAACTATCAGGG;TCGATAGCCTTCCCTATCT;CAGGGTTCGGGTGTTGGGG;GCATGTCCCTGGATGACTT;ACCACAAGTATTATCTGGT;ATTGGTCAAGAGAACCGAC;AACTACTCTTCAACACCAC;CTTGGAGGATCTGGTTTAG;ACTCCGGTCCTCACCTGCC;GCTTTAGCTTGCCCAAGGC;GGGTGTTCTGGCCACTGCT;TGACAGCTCAGATTAATGT;TAGTTCGCTTAGGAAACAA;TGAACACTAAAAAATTACC;TGACTCCAGTGTCTATGTT;GATGCTGGGGACAAACGCA;AACTGAGGTCCCATGAGCA;ATTAGTAAGTACGAGGTGA…	47328;910;904;788;740;636;620;615;615;606;606;470;444;423;397;355;350;348;213;206;17
ATTTCATTATGT	55330	ATTGGTCAAGAGAACCGAC;GAGGTCATAACTATCAGGG;AGGCTGATTTCTCAAAGGA;TCGATAGCCTTCCCTATCT;ACTCCGGTCCTCACCTGCC;AACTACTCTTCAACACCAC;CAGGGTTCGGGTGTTGGGG;GCATGTCCCTGGATGACTT;ACCACAAGTATTATCTGGT;CTTGGAGGATCTGGTTTAG;CTGTGTGACTCACGCTGTT;GGGTGTTCTGGCCACTGCT;GCTTTAGCTTGCCCAAGGC;TGACAGCTCAGATTAATGT;TAGTTCGCTTAGGAAACAA;GATGCTGGGGACAAACGCA;TGACTCCAGTGTCTATGTT;TGAACACTAAAAAATTACC;ATTAGTAAGTACGAGGTGA;AACTGAGGTCCCATGAGCA…	44495;980;976;780;762;731;728;670;643;620;571;483;438;429;422;391;366;363;236;230;16
TCAGGGCTTGTG	48144	GGGTGTTCTGGCCACTGCT;GAGGTCATAACTATCAGGG;AGGCTGATTTCTCAAAGGA;TCGATAGCCTTCCCTATCT;CAGGGTTCGGGTGTTGGGG;AACTACTCTTCAACACCAC;ACTCCGGTCCTCACCTGCC;GCATGTCCCTGGATGACTT;CTTGGAGGATCTGGTTTAG;ACCACAAGTATTATCTGGT;CTGTGTGACTCACGCTGTT;ATTGGTCAAGAGAACCGAC;GCTTTAGCTTGCCCAAGGC;TAGTTCGCTTAGGAAACAA;TGACAGCTCAGATTAATGT;GATGCTGGGGACAAACGCA;TGAACACTAAAAAATTACC;TGACTCCAGTGTCTATGTT;ATTAGTAAGTACGAGGTGA;AACTGAGGTCCCATGAGCA…	35616;1113;1090;1002;851;827;812;770;767;720;656;617;535;484;478;448;431;418;245;242;22
GGGTACACAAAG	46979	GCTTTAGCTTGCCCAAGGC;AGGCTGATTTCTCAAAGGA;GAGGTCATAACTATCAGGG;TCGATAGCCTTCCCTATCT;CAGGGTTCGGGTGTTGGGG;CTTGGAGGATCTGGTTTAG;ACTCCGGTCCTCACCTGCC;AACTACTCTTCAACACCAC;ACCACAAGTATTATCTGGT;GCATGTCCCTGGATGACTT;CTGTGTGACTCACGCTGTT;ATTGGTCAAGAGAACCGAC;GGGTGTTCTGGCCACTGCT;TAGTTCGCTTAGGAAACAA;TGACAGCTCAGATTAATGT;TGACTCCAGTGTCTATGTT;GATGCTGGGGACAAACGCA;TGAACACTAAAAAATTACC;ATTAGTAAGTACGAGGTGA;AACTGAGGTCCCATGAGCA…	38044;782;748;698;587;581;571;539;532;516;504;477;394;331;329;327;322;298;203;177;19
TTAAACTGCTTG	44581	TAGTTCGCTTAGGAAACAA;AGGCTGATTTCTCAAAGGA;GAGGTCATAACTATCAGGG;TCGATAGCCTTCCCTATCT;AACTACTCTTCAACACCAC;CAGGGTTCGGGTGTTGGGG;ACTCCGGTCCTCACCTGCC;CTTGGAGGATCTGGTTTAG;GCATGTCCCTGGATGACTT;ACCACAAGTATTATCTGGT;CTGTGTGACTCACGCTGTT;ATTGGTCAAGAGAACCGAC;GGGTGTTCTGGCCACTGCT;GCTTTAGCTTGCCCAAGGC;TGACAGCTCAGATTAATGT;GATGCTGGGGACAAACGCA;TGAACACTAAAAAATTACC;TGACTCCAGTGTCTATGTT;ATTAGTAAGTACGAGGTGA;AACTGAGGTCCCATGAGCA…	34349;899;896;773;670;660;653;636;616;599;535;534;448;443;385;379;361;331;201;199;14
AGTGGTTTCAAA	42356	TGACAGCTCAGATTAATGT;GAGGTCATAACTATCAGGG;AGGCTGATTTCTCAAAGGA;TCGATAGCCTTCCCTATCT;CAGGGTTCGGGTGTTGGGG;AACTACTCTTCAACACCAC;ACTCCGGTCCTCACCTGCC;CTTGGAGGATCTGGTTTAG;ACCACAAGTATTATCTGGT;GCATGTCCCTGGATGACTT;ATTGGTCAAGAGAACCGAC;CTGTGTGACTCACGCTGTT;GGGTGTTCTGGCCACTGCT;GCTTTAGCTTGCCCAAGGC;TAGTTCGCTTAGGAAACAA;GATGCTGGGGACAAACGCA;TGAACACTAAAAAATTACC;TGACTCCAGTGTCTATGTT;AACTGAGGTCCCATGAGCA;ATTAGTAAGTACGAGGTGA…	33965;754;734;676;601;564;498;494;470;456;447;447;361;321;321;315;282;269;189;175;17
TTGGCAGATTCG	40268	GATGCTGGGGACAAACGCA;AGGCTGATTTCTCAAAGGA;GAGGTCATAACTATCAGGG;TCGATAGCCTTCCCTATCT;CAGGGTTCGGGTGTTGGGG;AACTACTCTTCAACACCAC;ACTCCGGTCCTCACCTGCC;CTTGGAGGATCTGGTTTAG;ACCACAAGTATTATCTGGT;GCATGTCCCTGGATGACTT;CTGTGTGACTCACGCTGTT;ATTGGTCAAGAGAACCGAC;TAGTTCGCTTAGGAAACAA;GCTTTAGCTTGCCCAAGGC;GGGTGTTCTGGCCACTGCT;TGACAGCTCAGATTAATGT;TGACTCCAGTGTCTATGTT;TGAACACTAAAAAATTACC;ATTAGTAAGTACGAGGTGA;AACTGAGGTCCCATGAGCA…	31581;775;768;696;582;575;543;537;514;493;464;402;373;372;347;319;291;281;175;166;14
ACGGGTAGCTTC	37521	TGAACACTAAAAAATTACC;GAGGTCATAACTATCAGGG;AGGCTGATTTCTCAAAGGA;TCGATAGCCTTCCCTATCT;CAGGGTTCGGGTGTTGGGG;AACTACTCTTCAACACCAC;ACTCCGGTCCTCACCTGCC;CTTGGAGGATCTGGTTTAG;ACCACAAGTATTATCTGGT;GCATGTCCCTGGATGACTT;CTGTGTGACTCACGCTGTT;ATTGGTCAAGAGAACCGAC;GGGTGTTCTGGCCACTGCT;GCTTTAGCTTGCCCAAGGC;TGACAGCTCAGATTAATGT;TAGTTCGCTTAGGAAACAA;GATGCTGGGGACAAACGCA;TGACTCCAGTGTCTATGTT;ATTAGTAAGTACGAGGTGA;AACTGAGGTCCCATGAGCA…	28976;812;756;638;538;532;531;524;507;478;453;422;374;373;355;333;290;275;172;170;12
ACCGTCATGTAA	36046	TGACTCCAGTGTCTATGTT;AGGCTGATTTCTCAAAGGA;GAGGTCATAACTATCAGGG;TCGATAGCCTTCCCTATCT;CAGGGTTCGGGTGTTGGGG;ACTCCGGTCCTCACCTGCC;ACCACAAGTATTATCTGGT;GCATGTCCCTGGATGACTT;AACTACTCTTCAACACCAC;CTTGGAGGATCTGGTTTAG;ATTGGTCAAGAGAACCGAC;CTGTGTGACTCACGCTGTT;GCTTTAGCTTGCCCAAGGC;GGGTGTTCTGGCCACTGCT;TAGTTCGCTTAGGAAACAA;TGACAGCTCAGATTAATGT;TGAACACTAAAAAATTACC;GATGCTGGGGACAAACGCA;ATTAGTAAGTACGAGGTGA;AACTGAGGTCCCATGAGCA…	29308;610;586;515;445;435;424;412;385;374;363;338;309;291;262;250;235;213;146;137;8
CGTAATTATGAT	21090	AACTGAGGTCCCATGAGCA;AGGCTGATTTCTCAAAGGA;GAGGTCATAACTATCAGGG;TCGATAGCCTTCCCTATCT;CAGGGTTCGGGTGTTGGGG;AACTACTCTTCAACACCAC;GCATGTCCCTGGATGACTT;ACTCCGGTCCTCACCTGCC;CTGTGTGACTCACGCTGTT;ATTGGTCAAGAGAACCGAC;CTTGGAGGATCTGGTTTAG;ACCACAAGTATTATCTGGT;TAGTTCGCTTAGGAAACAA;GCTTTAGCTTGCCCAAGGC;TGACAGCTCAGATTAATGT;GGGTGTTCTGGCCACTGCT;TGACTCCAGTGTCTATGTT;GATGCTGGGGACAAACGCA;TGAACACTAAAAAATTACC;ATTAGTAAGTACGAGGTGA…	17106;331;312;309;281;258;241;232;229;218;216;210;170;166;157;154;147;145;118;89;1
TAGGTAGTATAT	20571	ATTAGTAAGTACGAGGTGA;AGGCTGATTTCTCAAAGGA;TCGATAGCCTTCCCTATCT;GAGGTCATAACTATCAGGG;GCATGTCCCTGGATGACTT;AACTACTCTTCAACACCAC;CAGGGTTCGGGTGTTGGGG;ACTCCGGTCCTCACCTGCC;CTTGGAGGATCTGGTTTAG;CTGTGTGACTCACGCTGTT;ACCACAAGTATTATCTGGT;ATTGGTCAAGAGAACCGAC;GCTTTAGCTTGCCCAAGGC;TAGTTCGCTTAGGAAACAA;TGACAGCTCAGATTAATGT;GGGTGTTCTGGCCACTGCT;GATGCTGGGGACAAACGCA;TGAACACTAAAAAATTACC;TGACTCCAGTGTCTATGTT;AACTGAGGTCCCATGAGCA…	16638;346;335;320;277;269;265;245;221;206;204;195;163;150;146;143;124;116;115;86;7
