# Supplementary material for: Frequent sgRNA-barcode recombination in single-cell perturbation assays
Source: PLoS One. 2018 Jun 6;13(6):e0198635. doi: 10.1371/journal.pone.0198635 (PMC5991360; doi:10.1371/journal.pone.0198635)
Supplement: S1 File — (GZ) [file pone.0198635.s002.tar.gz › Supplementary_Data/RX200.known_sgRNA_summary.txt]

ACCGTCATGTAA	68976	TGACTCCAGTGTCTATGTT;CAGGGTTCGGGTGTTGGGG;CTGTGTGACTCACGCTGTT;ATTAGTAAGTACGAGGTGA;AGGCTGATTTCTCAAAGGA;TGACAGCTCAGATTAATGT;ATTGGTCAAGAGAACCGAC;AACTACTCTTCAACACCAC;TCGATAGCCTTCCCTATCT;GGGTGTTCTGGCCACTGCT;CTTGGAGGATCTGGTTTAG;GCATGTCCCTGGATGACTT;GATGCTGGGGACAAACGCA;GCTTTAGCTTGCCCAAGGC;AAGAGAACCTCAAACTAGG;ACTCCGGTCCTCACCTGCC;AACTGAGGTCCCATGAGCA;ACCACAAGTATTATCTGGT;TAGTTCGCTTAGGAAACAA;TGAACACTAAAAAATTACC…	55738;1104;951;921;810;803;800;800;779;736;722;701;677;577;495;494;479;438;382;337;232
CGCTGTGTTCTT	66360	CAGGGTTCGGGTGTTGGGG;TGACTCCAGTGTCTATGTT;CTGTGTGACTCACGCTGTT;ATTAGTAAGTACGAGGTGA;ATTGGTCAAGAGAACCGAC;AGGCTGATTTCTCAAAGGA;TCGATAGCCTTCCCTATCT;TGACAGCTCAGATTAATGT;AACTACTCTTCAACACCAC;GGGTGTTCTGGCCACTGCT;CTTGGAGGATCTGGTTTAG;GCATGTCCCTGGATGACTT;GATGCTGGGGACAAACGCA;GCTTTAGCTTGCCCAAGGC;AAGAGAACCTCAAACTAGG;ACTCCGGTCCTCACCTGCC;AACTGAGGTCCCATGAGCA;ACCACAAGTATTATCTGGT;TAGTTCGCTTAGGAAACAA;TGAACACTAAAAAATTACC…	55455;960;769;759;673;668;625;618;604;594;594;566;550;484;457;419;400;356;321;265;223
GTGTGCGATAGT	55810	CTGTGTGACTCACGCTGTT;CAGGGTTCGGGTGTTGGGG;TGACTCCAGTGTCTATGTT;ATTAGTAAGTACGAGGTGA;ATTGGTCAAGAGAACCGAC;TGACAGCTCAGATTAATGT;AGGCTGATTTCTCAAAGGA;TCGATAGCCTTCCCTATCT;GGGTGTTCTGGCCACTGCT;AACTACTCTTCAACACCAC;GATGCTGGGGACAAACGCA;CTTGGAGGATCTGGTTTAG;GCATGTCCCTGGATGACTT;GCTTTAGCTTGCCCAAGGC;AACTGAGGTCCCATGAGCA;AAGAGAACCTCAAACTAGG;ACTCCGGTCCTCACCTGCC;ACCACAAGTATTATCTGGT;TGAACACTAAAAAATTACC;TAGTTCGCTTAGGAAACAA…	45316;892;852;720;679;639;629;613;607;589;548;542;487;474;406;393;366;347;265;249;197
TAGGTAGTATAT	52740	ATTAGTAAGTACGAGGTGA;CAGGGTTCGGGTGTTGGGG;TGACTCCAGTGTCTATGTT;CTGTGTGACTCACGCTGTT;TGACAGCTCAGATTAATGT;ATTGGTCAAGAGAACCGAC;AGGCTGATTTCTCAAAGGA;AACTACTCTTCAACACCAC;TCGATAGCCTTCCCTATCT;GGGTGTTCTGGCCACTGCT;CTTGGAGGATCTGGTTTAG;GCATGTCCCTGGATGACTT;GATGCTGGGGACAAACGCA;GCTTTAGCTTGCCCAAGGC;AACTGAGGTCCCATGAGCA;ACTCCGGTCCTCACCTGCC;AAGAGAACCTCAAACTAGG;ACCACAAGTATTATCTGGT;TGAACACTAAAAAATTACC;TAGTTCGCTTAGGAAACAA…	42867;829;820;705;636;606;601;566;554;545;545;466;465;454;382;359;358;317;244;243;178
TCAGGGCTTGTG	50527	GGGTGTTCTGGCCACTGCT;TGACTCCAGTGTCTATGTT;CAGGGTTCGGGTGTTGGGG;CTGTGTGACTCACGCTGTT;ATTAGTAAGTACGAGGTGA;TGACAGCTCAGATTAATGT;TCGATAGCCTTCCCTATCT;ATTGGTCAAGAGAACCGAC;AGGCTGATTTCTCAAAGGA;CTTGGAGGATCTGGTTTAG;GATGCTGGGGACAAACGCA;AACTACTCTTCAACACCAC;GCATGTCCCTGGATGACTT;AAGAGAACCTCAAACTAGG;AACTGAGGTCCCATGAGCA;GCTTTAGCTTGCCCAAGGC;ACTCCGGTCCTCACCTGCC;ACCACAAGTATTATCTGGT;TGAACACTAAAAAATTACC;TAGTTCGCTTAGGAAACAA…	37111;1132;1131;930;875;869;812;761;751;697;667;659;655;540;535;525;507;399;373;368;230
AGTGGTTTCAAA	50073	TGACAGCTCAGATTAATGT;TGACTCCAGTGTCTATGTT;CAGGGTTCGGGTGTTGGGG;CTGTGTGACTCACGCTGTT;ATTAGTAAGTACGAGGTGA;ATTGGTCAAGAGAACCGAC;AGGCTGATTTCTCAAAGGA;TCGATAGCCTTCCCTATCT;GGGTGTTCTGGCCACTGCT;CTTGGAGGATCTGGTTTAG;GCATGTCCCTGGATGACTT;GATGCTGGGGACAAACGCA;AACTACTCTTCAACACCAC;GCTTTAGCTTGCCCAAGGC;AAGAGAACCTCAAACTAGG;ACTCCGGTCCTCACCTGCC;AACTGAGGTCCCATGAGCA;ACCACAAGTATTATCTGGT;TAGTTCGCTTAGGAAACAA;TGAACACTAAAAAATTACC…	39429;942;861;686;675;652;643;615;612;565;558;534;530;458;428;420;420;312;294;260;179
ATTTCATTATGT	48766	ATTGGTCAAGAGAACCGAC;CAGGGTTCGGGTGTTGGGG;TGACTCCAGTGTCTATGTT;ATTAGTAAGTACGAGGTGA;CTGTGTGACTCACGCTGTT;AACTACTCTTCAACACCAC;TGACAGCTCAGATTAATGT;GGGTGTTCTGGCCACTGCT;CTTGGAGGATCTGGTTTAG;AGGCTGATTTCTCAAAGGA;TCGATAGCCTTCCCTATCT;GATGCTGGGGACAAACGCA;GCATGTCCCTGGATGACTT;GCTTTAGCTTGCCCAAGGC;AACTGAGGTCCCATGAGCA;ACTCCGGTCCTCACCTGCC;AAGAGAACCTCAAACTAGG;ACCACAAGTATTATCTGGT;TAGTTCGCTTAGGAAACAA;TGAACACTAAAAAATTACC…	38163;879;873;715;706;626;624;602;586;586;585;519;518;436;432;408;392;330;302;293;191
GCTTCATCCGGC	48071	AGGCTGATTTCTCAAAGGA;TGACTCCAGTGTCTATGTT;CAGGGTTCGGGTGTTGGGG;CTGTGTGACTCACGCTGTT;ATTAGTAAGTACGAGGTGA;ATTGGTCAAGAGAACCGAC;TGACAGCTCAGATTAATGT;GGGTGTTCTGGCCACTGCT;TCGATAGCCTTCCCTATCT;CTTGGAGGATCTGGTTTAG;AACTACTCTTCAACACCAC;GCATGTCCCTGGATGACTT;GATGCTGGGGACAAACGCA;GCTTTAGCTTGCCCAAGGC;AAGAGAACCTCAAACTAGG;ACTCCGGTCCTCACCTGCC;AACTGAGGTCCCATGAGCA;ACCACAAGTATTATCTGGT;TAGTTCGCTTAGGAAACAA;TGAACACTAAAAAATTACC…	37699;940;881;744;662;625;601;565;553;545;545;494;490;454;441;408;381;364;298;220;161
TGTGGTGACCCT	44598	TCGATAGCCTTCCCTATCT;TGACTCCAGTGTCTATGTT;CAGGGTTCGGGTGTTGGGG;CTGTGTGACTCACGCTGTT;ATTAGTAAGTACGAGGTGA;TGACAGCTCAGATTAATGT;AACTACTCTTCAACACCAC;AGGCTGATTTCTCAAAGGA;GGGTGTTCTGGCCACTGCT;ATTGGTCAAGAGAACCGAC;CTTGGAGGATCTGGTTTAG;GCATGTCCCTGGATGACTT;GATGCTGGGGACAAACGCA;GCTTTAGCTTGCCCAAGGC;AAGAGAACCTCAAACTAGG;AACTGAGGTCCCATGAGCA;ACTCCGGTCCTCACCTGCC;ACCACAAGTATTATCTGGT;TAGTTCGCTTAGGAAACAA;TGAACACTAAAAAATTACC…	35367;747;700;692;624;598;554;535;518;500;497;447;432;380;364;353;343;338;238;227;144
TTGGCAGATTCG	42529	GATGCTGGGGACAAACGCA;TGACTCCAGTGTCTATGTT;CAGGGTTCGGGTGTTGGGG;CTGTGTGACTCACGCTGTT;ATTAGTAAGTACGAGGTGA;TGACAGCTCAGATTAATGT;AGGCTGATTTCTCAAAGGA;ATTGGTCAAGAGAACCGAC;GGGTGTTCTGGCCACTGCT;AACTACTCTTCAACACCAC;TCGATAGCCTTCCCTATCT;CTTGGAGGATCTGGTTTAG;GCATGTCCCTGGATGACTT;GCTTTAGCTTGCCCAAGGC;AACTGAGGTCCCATGAGCA;AAGAGAACCTCAAACTAGG;ACTCCGGTCCTCACCTGCC;ACCACAAGTATTATCTGGT;TAGTTCGCTTAGGAAACAA;TGAACACTAAAAAATTACC…	31951;847;828;759;692;646;624;623;611;573;558;543;488;444;414;411;386;369;303;266;193
TAGTATATCATT	42278	AACTACTCTTCAACACCAC;TGACTCCAGTGTCTATGTT;CAGGGTTCGGGTGTTGGGG;CTGTGTGACTCACGCTGTT;ATTAGTAAGTACGAGGTGA;GGGTGTTCTGGCCACTGCT;TGACAGCTCAGATTAATGT;AGGCTGATTTCTCAAAGGA;TCGATAGCCTTCCCTATCT;ATTGGTCAAGAGAACCGAC;CTTGGAGGATCTGGTTTAG;GCATGTCCCTGGATGACTT;GATGCTGGGGACAAACGCA;AACTGAGGTCCCATGAGCA;GCTTTAGCTTGCCCAAGGC;ACTCCGGTCCTCACCTGCC;AAGAGAACCTCAAACTAGG;ACCACAAGTATTATCTGGT;TAGTTCGCTTAGGAAACAA;TGAACACTAAAAAATTACC…	34175;705;644;564;527;482;478;457;451;450;431;412;379;351;338;329;302;291;203;187;122
GGGTGGACCTAT	41509	CTTGGAGGATCTGGTTTAG;CAGGGTTCGGGTGTTGGGG;TGACTCCAGTGTCTATGTT;CTGTGTGACTCACGCTGTT;ATTAGTAAGTACGAGGTGA;TGACAGCTCAGATTAATGT;AGGCTGATTTCTCAAAGGA;ATTGGTCAAGAGAACCGAC;TCGATAGCCTTCCCTATCT;GGGTGTTCTGGCCACTGCT;GCATGTCCCTGGATGACTT;AACTACTCTTCAACACCAC;GATGCTGGGGACAAACGCA;GCTTTAGCTTGCCCAAGGC;AAGAGAACCTCAAACTAGG;AACTGAGGTCCCATGAGCA;ACCACAAGTATTATCTGGT;ACTCCGGTCCTCACCTGCC;TAGTTCGCTTAGGAAACAA;TGAACACTAAAAAATTACC…	33506;685;620;612;544;466;462;456;443;432;389;389;383;352;313;293;283;280;233;221;147
AATATGCATATG	39318	GCATGTCCCTGGATGACTT;TGACTCCAGTGTCTATGTT;CAGGGTTCGGGTGTTGGGG;CTGTGTGACTCACGCTGTT;ATTAGTAAGTACGAGGTGA;ATTGGTCAAGAGAACCGAC;CTTGGAGGATCTGGTTTAG;AGGCTGATTTCTCAAAGGA;TCGATAGCCTTCCCTATCT;GGGTGTTCTGGCCACTGCT;TGACAGCTCAGATTAATGT;AACTACTCTTCAACACCAC;GATGCTGGGGACAAACGCA;GCTTTAGCTTGCCCAAGGC;AACTGAGGTCCCATGAGCA;AAGAGAACCTCAAACTAGG;ACTCCGGTCCTCACCTGCC;ACCACAAGTATTATCTGGT;TAGTTCGCTTAGGAAACAA;TGAACACTAAAAAATTACC…	30558;750;706;615;543;541;499;499;485;482;478;468;452;403;335;320;317;302;226;213;126
GGGTACACAAAG	35197	GCTTTAGCTTGCCCAAGGC;CAGGGTTCGGGTGTTGGGG;TGACTCCAGTGTCTATGTT;ATTAGTAAGTACGAGGTGA;CTGTGTGACTCACGCTGTT;AGGCTGATTTCTCAAAGGA;ATTGGTCAAGAGAACCGAC;GGGTGTTCTGGCCACTGCT;TCGATAGCCTTCCCTATCT;AACTACTCTTCAACACCAC;TGACAGCTCAGATTAATGT;GCATGTCCCTGGATGACTT;CTTGGAGGATCTGGTTTAG;GATGCTGGGGACAAACGCA;AAGAGAACCTCAAACTAGG;ACTCCGGTCCTCACCTGCC;AACTGAGGTCCCATGAGCA;ACCACAAGTATTATCTGGT;TAGTTCGCTTAGGAAACAA;TGAACACTAAAAAATTACC…	28142;573;516;498;485;433;424;397;395;381;378;353;342;334;279;272;264;211;205;181;134
CGTAATTATGAT	29935	AACTGAGGTCCCATGAGCA;TGACTCCAGTGTCTATGTT;CAGGGTTCGGGTGTTGGGG;ATTAGTAAGTACGAGGTGA;TGACAGCTCAGATTAATGT;CTGTGTGACTCACGCTGTT;GGGTGTTCTGGCCACTGCT;AACTACTCTTCAACACCAC;TCGATAGCCTTCCCTATCT;AGGCTGATTTCTCAAAGGA;ATTGGTCAAGAGAACCGAC;GATGCTGGGGACAAACGCA;GCATGTCCCTGGATGACTT;CTTGGAGGATCTGGTTTAG;GCTTTAGCTTGCCCAAGGC;AAGAGAACCTCAAACTAGG;ACTCCGGTCCTCACCTGCC;TAGTTCGCTTAGGAAACAA;ACCACAAGTATTATCTGGT;TGAACACTAAAAAATTACC…	24220;467;459;383;379;375;332;322;320;319;309;279;275;270;249;231;191;169;169;123;94
CCTGCGGAGTGA	29300	ACTCCGGTCCTCACCTGCC;TGACTCCAGTGTCTATGTT;CAGGGTTCGGGTGTTGGGG;CTGTGTGACTCACGCTGTT;ATTAGTAAGTACGAGGTGA;ATTGGTCAAGAGAACCGAC;TGACAGCTCAGATTAATGT;AGGCTGATTTCTCAAAGGA;GGGTGTTCTGGCCACTGCT;AACTACTCTTCAACACCAC;CTTGGAGGATCTGGTTTAG;TCGATAGCCTTCCCTATCT;GCATGTCCCTGGATGACTT;GATGCTGGGGACAAACGCA;GCTTTAGCTTGCCCAAGGC;AACTGAGGTCCCATGAGCA;AAGAGAACCTCAAACTAGG;ACCACAAGTATTATCTGGT;TAGTTCGCTTAGGAAACAA;TGAACACTAAAAAATTACC…	23683;474;459;405;357;344;339;311;304;291;290;286;280;260;248;229;197;171;147;115;110
AGGGGGATAGGT	26787	ACCACAAGTATTATCTGGT;CAGGGTTCGGGTGTTGGGG;TGACTCCAGTGTCTATGTT;CTGTGTGACTCACGCTGTT;ATTAGTAAGTACGAGGTGA;TGACAGCTCAGATTAATGT;CTTGGAGGATCTGGTTTAG;AACTACTCTTCAACACCAC;AGGCTGATTTCTCAAAGGA;ATTGGTCAAGAGAACCGAC;TCGATAGCCTTCCCTATCT;GGGTGTTCTGGCCACTGCT;GCATGTCCCTGGATGACTT;GATGCTGGGGACAAACGCA;GCTTTAGCTTGCCCAAGGC;AAGAGAACCTCAAACTAGG;AACTGAGGTCCCATGAGCA;ACTCCGGTCCTCACCTGCC;TAGTTCGCTTAGGAAACAA;TGAACACTAAAAAATTACC…	21349;470;423;395;380;313;303;302;299;289;272;267;261;258;251;225;198;187;135;123;87
TTAAACTGCTTG	24457	TAGTTCGCTTAGGAAACAA;CAGGGTTCGGGTGTTGGGG;TGACTCCAGTGTCTATGTT;CTGTGTGACTCACGCTGTT;ATTAGTAAGTACGAGGTGA;GGGTGTTCTGGCCACTGCT;ATTGGTCAAGAGAACCGAC;TGACAGCTCAGATTAATGT;AGGCTGATTTCTCAAAGGA;AACTACTCTTCAACACCAC;TCGATAGCCTTCCCTATCT;CTTGGAGGATCTGGTTTAG;GATGCTGGGGACAAACGCA;GCTTTAGCTTGCCCAAGGC;GCATGTCCCTGGATGACTT;AACTGAGGTCCCATGAGCA;AAGAGAACCTCAAACTAGG;ACTCCGGTCCTCACCTGCC;ACCACAAGTATTATCTGGT;TGAACACTAAAAAATTACC…	17922;535;519;442;423;397;377;367;353;345;333;329;313;303;301;274;237;231;202;156;98
ACGGGTAGCTTC	21866	TGAACACTAAAAAATTACC;TGACTCCAGTGTCTATGTT;CAGGGTTCGGGTGTTGGGG;CTGTGTGACTCACGCTGTT;ATTAGTAAGTACGAGGTGA;ATTGGTCAAGAGAACCGAC;TGACAGCTCAGATTAATGT;GGGTGTTCTGGCCACTGCT;TCGATAGCCTTCCCTATCT;AACTACTCTTCAACACCAC;AGGCTGATTTCTCAAAGGA;CTTGGAGGATCTGGTTTAG;GATGCTGGGGACAAACGCA;GCATGTCCCTGGATGACTT;GCTTTAGCTTGCCCAAGGC;AACTGAGGTCCCATGAGCA;AAGAGAACCTCAAACTAGG;ACCACAAGTATTATCTGGT;ACTCCGGTCCTCACCTGCC;TAGTTCGCTTAGGAAACAA…	15978;488;443;392;360;351;348;331;329;323;318;310;287;261;248;231;221;199;178;177;93
TACACTCAAAAC	14289	GAGGTCATAACTATCAGGG;CAGGGTTCGGGTGTTGGGG;CTGTGTGACTCACGCTGTT;TGACTCCAGTGTCTATGTT;ATTAGTAAGTACGAGGTGA;TGACAGCTCAGATTAATGT;AGGCTGATTTCTCAAAGGA;AACTACTCTTCAACACCAC;GGGTGTTCTGGCCACTGCT;ATTGGTCAAGAGAACCGAC;CTTGGAGGATCTGGTTTAG;TCGATAGCCTTCCCTATCT;GCATGTCCCTGGATGACTT;GCTTTAGCTTGCCCAAGGC;AACTGAGGTCCCATGAGCA;GATGCTGGGGACAAACGCA;AAGAGAACCTCAAACTAGG;ACTCCGGTCCTCACCTGCC;ACCACAAGTATTATCTGGT;TAGTTCGCTTAGGAAACAA…	11447;252;213;205;171;164;157;156;151;151;146;144;143;121;119;118;106;104;86;73;62
