# Supplementary material for: Frequent sgRNA-barcode recombination in single-cell perturbation assays
Source: PLoS One. 2018 Jun 6;13(6):e0198635. doi: 10.1371/journal.pone.0198635 (PMC5991360; doi:10.1371/journal.pone.0198635)
Supplement: S1 File — (GZ) [file pone.0198635.s002.tar.gz › Supplementary_Data/DAA3.known_sgRNA_summary.txt]

GCTTCATCCGGC	337177	AGGCTGATTTCTCAAAGGA;GAGGTCATAACTATCAGGG;GGGTGTTCTGGCCACTGCT;TCGATAGCCTTCCCTATCT;AACTACTCTTCAACACCAC;CAGGGTTCGGGTGTTGGGG;CTTGGAGGATCTGGTTTAG;ACCACAAGTATTATCTGGT;ACTCCGGTCCTCACCTGCC;GCATGTCCCTGGATGACTT;ATTGGTCAAGAGAACCGAC;CTGTGTGACTCACGCTGTT;GCTTTAGCTTGCCCAAGGC;TGACAGCTCAGATTAATGT;TAGTTCGCTTAGGAAACAA;TGACTCCAGTGTCTATGTT;GATGCTGGGGACAAACGCA;TGAACACTAAAAAATTACC;ATTAGTAAGTACGAGGTGA;AACTGAGGTCCCATGAGCA…	268488;6552;5142;4861;4768;4757;4642;4545;4375;4029;3974;3570;3160;2783;2552;2117;2024;2003;1382;1306;147
TACACTCAAAAC	316484	GAGGTCATAACTATCAGGG;AGGCTGATTTCTCAAAGGA;GGGTGTTCTGGCCACTGCT;CAGGGTTCGGGTGTTGGGG;TCGATAGCCTTCCCTATCT;AACTACTCTTCAACACCAC;CTTGGAGGATCTGGTTTAG;ACCACAAGTATTATCTGGT;ACTCCGGTCCTCACCTGCC;GCATGTCCCTGGATGACTT;ATTGGTCAAGAGAACCGAC;CTGTGTGACTCACGCTGTT;GCTTTAGCTTGCCCAAGGC;TGACAGCTCAGATTAATGT;TAGTTCGCTTAGGAAACAA;GATGCTGGGGACAAACGCA;TGAACACTAAAAAATTACC;TGACTCCAGTGTCTATGTT;AACTGAGGTCCCATGAGCA;ATTAGTAAGTACGAGGTGA…	254049;6063;4704;4459;4427;4264;4255;3931;3854;3781;3498;3314;2995;2458;2306;1906;1890;1793;1226;1181;130
TCAGGGCTTGTG	234582	GGGTGTTCTGGCCACTGCT;GAGGTCATAACTATCAGGG;AGGCTGATTTCTCAAAGGA;TCGATAGCCTTCCCTATCT;AACTACTCTTCAACACCAC;ACTCCGGTCCTCACCTGCC;CAGGGTTCGGGTGTTGGGG;CTTGGAGGATCTGGTTTAG;ACCACAAGTATTATCTGGT;GCATGTCCCTGGATGACTT;ATTGGTCAAGAGAACCGAC;CTGTGTGACTCACGCTGTT;GCTTTAGCTTGCCCAAGGC;TGACAGCTCAGATTAATGT;TAGTTCGCTTAGGAAACAA;TGACTCCAGTGTCTATGTT;GATGCTGGGGACAAACGCA;TGAACACTAAAAAATTACC;ATTAGTAAGTACGAGGTGA;AACTGAGGTCCCATGAGCA…	186579;4619;4477;3472;3190;3135;3123;3092;3027;2821;2586;2395;2237;1941;1759;1447;1436;1362;918;873;93
TGTGGTGACCCT	225668	TCGATAGCCTTCCCTATCT;AGGCTGATTTCTCAAAGGA;GAGGTCATAACTATCAGGG;GGGTGTTCTGGCCACTGCT;CTTGGAGGATCTGGTTTAG;AACTACTCTTCAACACCAC;CAGGGTTCGGGTGTTGGGG;ACTCCGGTCCTCACCTGCC;ACCACAAGTATTATCTGGT;GCATGTCCCTGGATGACTT;ATTGGTCAAGAGAACCGAC;CTGTGTGACTCACGCTGTT;GCTTTAGCTTGCCCAAGGC;TGACAGCTCAGATTAATGT;TAGTTCGCTTAGGAAACAA;GATGCTGGGGACAAACGCA;TGACTCCAGTGTCTATGTT;TGAACACTAAAAAATTACC;AACTGAGGTCCCATGAGCA;ATTAGTAAGTACGAGGTGA…	178800;4432;4367;3378;3320;3158;3094;3049;2884;2753;2569;2304;2121;1873;1620;1365;1348;1285;935;921;92
CGCTGTGTTCTT	217499	CAGGGTTCGGGTGTTGGGG;GAGGTCATAACTATCAGGG;AGGCTGATTTCTCAAAGGA;GGGTGTTCTGGCCACTGCT;TCGATAGCCTTCCCTATCT;AACTACTCTTCAACACCAC;CTTGGAGGATCTGGTTTAG;ACTCCGGTCCTCACCTGCC;ACCACAAGTATTATCTGGT;GCATGTCCCTGGATGACTT;ATTGGTCAAGAGAACCGAC;CTGTGTGACTCACGCTGTT;GCTTTAGCTTGCCCAAGGC;TGACAGCTCAGATTAATGT;TAGTTCGCTTAGGAAACAA;TGACTCCAGTGTCTATGTT;GATGCTGGGGACAAACGCA;TGAACACTAAAAAATTACC;AACTGAGGTCCCATGAGCA;ATTAGTAAGTACGAGGTGA…	173398;4290;4157;3132;3102;2998;2994;2747;2619;2479;2394;2287;2032;1719;1584;1325;1264;1249;824;818;87
GGGTGGACCTAT	216879	CTTGGAGGATCTGGTTTAG;AGGCTGATTTCTCAAAGGA;GAGGTCATAACTATCAGGG;TCGATAGCCTTCCCTATCT;GGGTGTTCTGGCCACTGCT;CAGGGTTCGGGTGTTGGGG;AACTACTCTTCAACACCAC;ACTCCGGTCCTCACCTGCC;ACCACAAGTATTATCTGGT;GCATGTCCCTGGATGACTT;ATTGGTCAAGAGAACCGAC;CTGTGTGACTCACGCTGTT;GCTTTAGCTTGCCCAAGGC;TGACAGCTCAGATTAATGT;TAGTTCGCTTAGGAAACAA;TGAACACTAAAAAATTACC;TGACTCCAGTGTCTATGTT;GATGCTGGGGACAAACGCA;ATTAGTAAGTACGAGGTGA;AACTGAGGTCCCATGAGCA…	172554;4079;4043;3253;3171;3029;3024;2706;2695;2601;2450;2363;2028;1695;1588;1303;1293;1288;847;798;71
CCTGCGGAGTGA	216108	ACTCCGGTCCTCACCTGCC;GAGGTCATAACTATCAGGG;AGGCTGATTTCTCAAAGGA;GGGTGTTCTGGCCACTGCT;AACTACTCTTCAACACCAC;TCGATAGCCTTCCCTATCT;CTTGGAGGATCTGGTTTAG;CAGGGTTCGGGTGTTGGGG;ACCACAAGTATTATCTGGT;ATTGGTCAAGAGAACCGAC;GCATGTCCCTGGATGACTT;CTGTGTGACTCACGCTGTT;GCTTTAGCTTGCCCAAGGC;TGACAGCTCAGATTAATGT;TAGTTCGCTTAGGAAACAA;TGACTCCAGTGTCTATGTT;GATGCTGGGGACAAACGCA;TGAACACTAAAAAATTACC;AACTGAGGTCCCATGAGCA;ATTAGTAAGTACGAGGTGA…	171472;4179;4167;3213;3074;3061;2930;2910;2836;2497;2465;2330;1988;1673;1537;1358;1307;1264;870;867;110
TAGTATATCATT	212843	AACTACTCTTCAACACCAC;AGGCTGATTTCTCAAAGGA;GAGGTCATAACTATCAGGG;GGGTGTTCTGGCCACTGCT;TCGATAGCCTTCCCTATCT;CAGGGTTCGGGTGTTGGGG;CTTGGAGGATCTGGTTTAG;ACTCCGGTCCTCACCTGCC;ACCACAAGTATTATCTGGT;GCATGTCCCTGGATGACTT;ATTGGTCAAGAGAACCGAC;CTGTGTGACTCACGCTGTT;GCTTTAGCTTGCCCAAGGC;TGACAGCTCAGATTAATGT;TAGTTCGCTTAGGAAACAA;TGACTCCAGTGTCTATGTT;GATGCTGGGGACAAACGCA;TGAACACTAAAAAATTACC;ATTAGTAAGTACGAGGTGA;AACTGAGGTCCCATGAGCA…	168844;4117;4084;3236;3079;2979;2913;2763;2748;2524;2502;2257;2052;1661;1567;1281;1244;1188;877;854;73
AGGGGGATAGGT	207781	ACCACAAGTATTATCTGGT;AGGCTGATTTCTCAAAGGA;GAGGTCATAACTATCAGGG;GGGTGTTCTGGCCACTGCT;AACTACTCTTCAACACCAC;TCGATAGCCTTCCCTATCT;CTTGGAGGATCTGGTTTAG;CAGGGTTCGGGTGTTGGGG;ACTCCGGTCCTCACCTGCC;GCATGTCCCTGGATGACTT;ATTGGTCAAGAGAACCGAC;CTGTGTGACTCACGCTGTT;GCTTTAGCTTGCCCAAGGC;TGACAGCTCAGATTAATGT;TAGTTCGCTTAGGAAACAA;TGAACACTAAAAAATTACC;TGACTCCAGTGTCTATGTT;GATGCTGGGGACAAACGCA;ATTAGTAAGTACGAGGTGA;AACTGAGGTCCCATGAGCA…	164134;4172;4061;3215;2985;2963;2960;2842;2699;2518;2406;2235;1984;1621;1554;1243;1226;1220;831;824;88
AATATGCATATG	182221	GCATGTCCCTGGATGACTT;GAGGTCATAACTATCAGGG;AGGCTGATTTCTCAAAGGA;GGGTGTTCTGGCCACTGCT;AACTACTCTTCAACACCAC;CAGGGTTCGGGTGTTGGGG;CTTGGAGGATCTGGTTTAG;TCGATAGCCTTCCCTATCT;ACCACAAGTATTATCTGGT;ACTCCGGTCCTCACCTGCC;ATTGGTCAAGAGAACCGAC;CTGTGTGACTCACGCTGTT;GCTTTAGCTTGCCCAAGGC;TGACAGCTCAGATTAATGT;TAGTTCGCTTAGGAAACAA;GATGCTGGGGACAAACGCA;TGAACACTAAAAAATTACC;TGACTCCAGTGTCTATGTT;ATTAGTAAGTACGAGGTGA;AACTGAGGTCCCATGAGCA…	143016;3653;3554;2790;2685;2666;2641;2588;2403;2328;2199;1932;1761;1532;1401;1191;1168;1148;750;734;81
ATTTCATTATGT	176905	ATTGGTCAAGAGAACCGAC;GAGGTCATAACTATCAGGG;AGGCTGATTTCTCAAAGGA;GGGTGTTCTGGCCACTGCT;TCGATAGCCTTCCCTATCT;CTTGGAGGATCTGGTTTAG;CAGGGTTCGGGTGTTGGGG;AACTACTCTTCAACACCAC;ACTCCGGTCCTCACCTGCC;ACCACAAGTATTATCTGGT;GCATGTCCCTGGATGACTT;CTGTGTGACTCACGCTGTT;GCTTTAGCTTGCCCAAGGC;TGACAGCTCAGATTAATGT;TAGTTCGCTTAGGAAACAA;TGACTCCAGTGTCTATGTT;GATGCTGGGGACAAACGCA;TGAACACTAAAAAATTACC;ATTAGTAAGTACGAGGTGA;AACTGAGGTCCCATGAGCA…	138955;3433;3413;2738;2676;2543;2504;2491;2364;2343;2178;1913;1669;1511;1321;1159;1075;1067;767;707;78
GTGTGCGATAGT	167731	CTGTGTGACTCACGCTGTT;AGGCTGATTTCTCAAAGGA;GAGGTCATAACTATCAGGG;GGGTGTTCTGGCCACTGCT;CTTGGAGGATCTGGTTTAG;TCGATAGCCTTCCCTATCT;AACTACTCTTCAACACCAC;CAGGGTTCGGGTGTTGGGG;ACTCCGGTCCTCACCTGCC;ACCACAAGTATTATCTGGT;GCATGTCCCTGGATGACTT;ATTGGTCAAGAGAACCGAC;GCTTTAGCTTGCCCAAGGC;TGACAGCTCAGATTAATGT;TAGTTCGCTTAGGAAACAA;TGACTCCAGTGTCTATGTT;TGAACACTAAAAAATTACC;GATGCTGGGGACAAACGCA;ATTAGTAAGTACGAGGTGA;AACTGAGGTCCCATGAGCA…	133106;3142;3080;2599;2404;2366;2270;2245;2153;2102;1943;1915;1562;1308;1219;1003;992;983;678;597;64
GGGTACACAAAG	151621	GCTTTAGCTTGCCCAAGGC;GAGGTCATAACTATCAGGG;AGGCTGATTTCTCAAAGGA;GGGTGTTCTGGCCACTGCT;TCGATAGCCTTCCCTATCT;CAGGGTTCGGGTGTTGGGG;AACTACTCTTCAACACCAC;CTTGGAGGATCTGGTTTAG;ACTCCGGTCCTCACCTGCC;ACCACAAGTATTATCTGGT;GCATGTCCCTGGATGACTT;ATTGGTCAAGAGAACCGAC;CTGTGTGACTCACGCTGTT;TGACAGCTCAGATTAATGT;TAGTTCGCTTAGGAAACAA;TGACTCCAGTGTCTATGTT;TGAACACTAAAAAATTACC;GATGCTGGGGACAAACGCA;AACTGAGGTCCCATGAGCA;ATTAGTAAGTACGAGGTGA…	119613;2952;2890;2356;2264;2130;2129;2126;1931;1877;1846;1656;1613;1162;1080;951;894;881;610;598;62
AGTGGTTTCAAA	124421	TGACAGCTCAGATTAATGT;GAGGTCATAACTATCAGGG;AGGCTGATTTCTCAAAGGA;GGGTGTTCTGGCCACTGCT;AACTACTCTTCAACACCAC;CTTGGAGGATCTGGTTTAG;TCGATAGCCTTCCCTATCT;CAGGGTTCGGGTGTTGGGG;ACTCCGGTCCTCACCTGCC;ACCACAAGTATTATCTGGT;GCATGTCCCTGGATGACTT;ATTGGTCAAGAGAACCGAC;CTGTGTGACTCACGCTGTT;GCTTTAGCTTGCCCAAGGC;TAGTTCGCTTAGGAAACAA;TGACTCCAGTGTCTATGTT;TGAACACTAAAAAATTACC;GATGCTGGGGACAAACGCA;ATTAGTAAGTACGAGGTGA;AACTGAGGTCCCATGAGCA…	97081;2444;2366;1911;1827;1821;1799;1798;1671;1629;1550;1472;1373;1208;951;828;794;773;543;528;54
TTAAACTGCTTG	121213	TAGTTCGCTTAGGAAACAA;AGGCTGATTTCTCAAAGGA;GAGGTCATAACTATCAGGG;TCGATAGCCTTCCCTATCT;AACTACTCTTCAACACCAC;GGGTGTTCTGGCCACTGCT;CTTGGAGGATCTGGTTTAG;ACTCCGGTCCTCACCTGCC;CAGGGTTCGGGTGTTGGGG;ACCACAAGTATTATCTGGT;GCATGTCCCTGGATGACTT;ATTGGTCAAGAGAACCGAC;CTGTGTGACTCACGCTGTT;GCTTTAGCTTGCCCAAGGC;TGACAGCTCAGATTAATGT;TGACTCCAGTGTCTATGTT;GATGCTGGGGACAAACGCA;TGAACACTAAAAAATTACC;AACTGAGGTCCCATGAGCA;ATTAGTAAGTACGAGGTGA…	92420;2614;2568;1992;1965;1959;1867;1807;1802;1763;1634;1564;1374;1281;1050;871;815;769;525;516;57
ACGGGTAGCTTC	103153	TGAACACTAAAAAATTACC;GAGGTCATAACTATCAGGG;AGGCTGATTTCTCAAAGGA;TCGATAGCCTTCCCTATCT;GGGTGTTCTGGCCACTGCT;CTTGGAGGATCTGGTTTAG;AACTACTCTTCAACACCAC;CAGGGTTCGGGTGTTGGGG;ACCACAAGTATTATCTGGT;ACTCCGGTCCTCACCTGCC;GCATGTCCCTGGATGACTT;ATTGGTCAAGAGAACCGAC;CTGTGTGACTCACGCTGTT;TGACAGCTCAGATTAATGT;GCTTTAGCTTGCCCAAGGC;TAGTTCGCTTAGGAAACAA;TGACTCCAGTGTCTATGTT;GATGCTGGGGACAAACGCA;AACTGAGGTCCCATGAGCA;ATTAGTAAGTACGAGGTGA…	76949;2282;2265;1802;1796;1774;1735;1627;1587;1569;1452;1428;1244;1077;1068;918;786;735;509;497;53
ACCGTCATGTAA	95265	TGACTCCAGTGTCTATGTT;GAGGTCATAACTATCAGGG;AGGCTGATTTCTCAAAGGA;TCGATAGCCTTCCCTATCT;GGGTGTTCTGGCCACTGCT;AACTACTCTTCAACACCAC;CAGGGTTCGGGTGTTGGGG;CTTGGAGGATCTGGTTTAG;ACTCCGGTCCTCACCTGCC;ACCACAAGTATTATCTGGT;GCATGTCCCTGGATGACTT;ATTGGTCAAGAGAACCGAC;CTGTGTGACTCACGCTGTT;TGACAGCTCAGATTAATGT;GCTTTAGCTTGCCCAAGGC;TAGTTCGCTTAGGAAACAA;TGAACACTAAAAAATTACC;GATGCTGGGGACAAACGCA;AACTGAGGTCCCATGAGCA;ATTAGTAAGTACGAGGTGA…	74910;1878;1826;1431;1421;1411;1278;1263;1230;1202;1112;1034;935;835;833;724;592;547;384;375;44
TTGGCAGATTCG	94594	GATGCTGGGGACAAACGCA;GAGGTCATAACTATCAGGG;AGGCTGATTTCTCAAAGGA;GGGTGTTCTGGCCACTGCT;CTTGGAGGATCTGGTTTAG;TCGATAGCCTTCCCTATCT;AACTACTCTTCAACACCAC;CAGGGTTCGGGTGTTGGGG;ACTCCGGTCCTCACCTGCC;GCATGTCCCTGGATGACTT;ACCACAAGTATTATCTGGT;ATTGGTCAAGAGAACCGAC;CTGTGTGACTCACGCTGTT;GCTTTAGCTTGCCCAAGGC;TGACAGCTCAGATTAATGT;TAGTTCGCTTAGGAAACAA;TGACTCCAGTGTCTATGTT;TGAACACTAAAAAATTACC;ATTAGTAAGTACGAGGTGA;AACTGAGGTCCCATGAGCA…	72615;1985;1965;1587;1448;1448;1427;1350;1273;1270;1257;1146;1070;956;849;767;660;643;437;399;42
TAGGTAGTATAT	60580	ATTAGTAAGTACGAGGTGA;AGGCTGATTTCTCAAAGGA;GAGGTCATAACTATCAGGG;TCGATAGCCTTCCCTATCT;GGGTGTTCTGGCCACTGCT;AACTACTCTTCAACACCAC;CTTGGAGGATCTGGTTTAG;CAGGGTTCGGGTGTTGGGG;ACCACAAGTATTATCTGGT;GCATGTCCCTGGATGACTT;ACTCCGGTCCTCACCTGCC;ATTGGTCAAGAGAACCGAC;CTGTGTGACTCACGCTGTT;GCTTTAGCTTGCCCAAGGC;TGACAGCTCAGATTAATGT;TAGTTCGCTTAGGAAACAA;TGACTCCAGTGTCTATGTT;GATGCTGGGGACAAACGCA;TGAACACTAAAAAATTACC;AACTGAGGTCCCATGAGCA…	47656;1121;1116;907;858;833;817;801;783;776;725;695;640;556;497;446;392;354;342;238;27
CGTAATTATGAT	58912	AACTGAGGTCCCATGAGCA;AGGCTGATTTCTCAAAGGA;GAGGTCATAACTATCAGGG;TCGATAGCCTTCCCTATCT;GGGTGTTCTGGCCACTGCT;AACTACTCTTCAACACCAC;CTTGGAGGATCTGGTTTAG;CAGGGTTCGGGTGTTGGGG;ACTCCGGTCCTCACCTGCC;ACCACAAGTATTATCTGGT;GCATGTCCCTGGATGACTT;ATTGGTCAAGAGAACCGAC;CTGTGTGACTCACGCTGTT;GCTTTAGCTTGCCCAAGGC;TGACAGCTCAGATTAATGT;TAGTTCGCTTAGGAAACAA;GATGCTGGGGACAAACGCA;TGACTCCAGTGTCTATGTT;TGAACACTAAAAAATTACC;ATTAGTAAGTACGAGGTGA…	46158;1197;1103;871;870;861;830;784;758;731;719;653;600;543;458;425;384;359;354;227;27
