# Supplementary material for: Frequent sgRNA-barcode recombination in single-cell perturbation assays
Source: PLoS One. 2018 Jun 6;13(6):e0198635. doi: 10.1371/journal.pone.0198635 (PMC5991360; doi:10.1371/journal.pone.0198635)
Supplement: S1 File — (GZ) [file pone.0198635.s002.tar.gz › Supplementary_Data/RX203.known_sgRNA_summary.txt]

TAGTATATCATT	116679	AACTACTCTTCAACACCAC;AACTGAGGTCCCATGAGCA;CAGGGTTCGGGTGTTGGGG;GCTTTAGCTTGCCCAAGGC;CTGTGTGACTCACGCTGTT;TGACTCCAGTGTCTATGTT;GAGGTCATAACTATCAGGG;ACTCCGGTCCTCACCTGCC;TGACAGCTCAGATTAATGT;CTTGGAGGATCTGGTTTAG;GGGTGTTCTGGCCACTGCT;ACCACAAGTATTATCTGGT;TGAACACTAAAAAATTACC;TCGATAGCCTTCCCTATCT;GCATGTCCCTGGATGACTT;ATTGGTCAAGAGAACCGAC;ATTAGTAAGTACGAGGTGA;AGGCTGATTTCTCAAAGGA;AAGAGAACCTCAAACTAGG;TAGTTCGCTTAGGAAACAA…	88468;2839;2389;2196;2073;1957;1928;1684;1612;1552;1446;1381;1258;1176;888;764;729;695;657;529;458
CGTAATTATGAT	113497	AACTGAGGTCCCATGAGCA;AACTACTCTTCAACACCAC;CAGGGTTCGGGTGTTGGGG;GCTTTAGCTTGCCCAAGGC;CTGTGTGACTCACGCTGTT;TGACTCCAGTGTCTATGTT;GAGGTCATAACTATCAGGG;ACTCCGGTCCTCACCTGCC;CTTGGAGGATCTGGTTTAG;TGACAGCTCAGATTAATGT;ACCACAAGTATTATCTGGT;GGGTGTTCTGGCCACTGCT;TGAACACTAAAAAATTACC;TCGATAGCCTTCCCTATCT;GCATGTCCCTGGATGACTT;ATTAGTAAGTACGAGGTGA;ATTGGTCAAGAGAACCGAC;AGGCTGATTTCTCAAAGGA;AAGAGAACCTCAAACTAGG;TAGTTCGCTTAGGAAACAA…	86662;2728;2271;2030;1916;1781;1767;1583;1578;1477;1419;1388;1161;1103;879;724;723;672;653;496;486
GGGTACACAAAG	99059	GCTTTAGCTTGCCCAAGGC;AACTACTCTTCAACACCAC;AACTGAGGTCCCATGAGCA;CAGGGTTCGGGTGTTGGGG;CTGTGTGACTCACGCTGTT;GAGGTCATAACTATCAGGG;TGACTCCAGTGTCTATGTT;ACTCCGGTCCTCACCTGCC;CTTGGAGGATCTGGTTTAG;TGACAGCTCAGATTAATGT;ACCACAAGTATTATCTGGT;GGGTGTTCTGGCCACTGCT;TGAACACTAAAAAATTACC;TCGATAGCCTTCCCTATCT;GCATGTCCCTGGATGACTT;ATTGGTCAAGAGAACCGAC;AGGCTGATTTCTCAAAGGA;ATTAGTAAGTACGAGGTGA;AAGAGAACCTCAAACTAGG;TAGTTCGCTTAGGAAACAA…	74380;2419;2332;1984;1835;1628;1596;1385;1381;1324;1246;1243;1074;1017;759;669;667;638;600;448;434
CGCTGTGTTCTT	98358	CAGGGTTCGGGTGTTGGGG;AACTGAGGTCCCATGAGCA;AACTACTCTTCAACACCAC;GCTTTAGCTTGCCCAAGGC;CTGTGTGACTCACGCTGTT;GAGGTCATAACTATCAGGG;TGACTCCAGTGTCTATGTT;ACTCCGGTCCTCACCTGCC;CTTGGAGGATCTGGTTTAG;TGACAGCTCAGATTAATGT;GGGTGTTCTGGCCACTGCT;ACCACAAGTATTATCTGGT;TGAACACTAAAAAATTACC;TCGATAGCCTTCCCTATCT;GCATGTCCCTGGATGACTT;ATTAGTAAGTACGAGGTGA;ATTGGTCAAGAGAACCGAC;AGGCTGATTTCTCAAAGGA;AAGAGAACCTCAAACTAGG;GATGCTGGGGACAAACGCA…	76996;2118;1989;1723;1503;1453;1444;1332;1270;1174;1101;1049;925;842;722;546;515;484;469;355;348
GTGTGCGATAGT	87292	CTGTGTGACTCACGCTGTT;AACTACTCTTCAACACCAC;AACTGAGGTCCCATGAGCA;CAGGGTTCGGGTGTTGGGG;GCTTTAGCTTGCCCAAGGC;TGACTCCAGTGTCTATGTT;GAGGTCATAACTATCAGGG;ACTCCGGTCCTCACCTGCC;CTTGGAGGATCTGGTTTAG;TGACAGCTCAGATTAATGT;GGGTGTTCTGGCCACTGCT;ACCACAAGTATTATCTGGT;TGAACACTAAAAAATTACC;TCGATAGCCTTCCCTATCT;GCATGTCCCTGGATGACTT;ATTGGTCAAGAGAACCGAC;ATTAGTAAGTACGAGGTGA;AGGCTGATTTCTCAAAGGA;AAGAGAACCTCAAACTAGG;TAGTTCGCTTAGGAAACAA…	66072;2093;1897;1793;1653;1466;1364;1237;1148;1106;1081;1070;945;857;630;568;547;543;499;394;329
TACACTCAAAAC	81209	GAGGTCATAACTATCAGGG;AACTACTCTTCAACACCAC;AACTGAGGTCCCATGAGCA;CAGGGTTCGGGTGTTGGGG;GCTTTAGCTTGCCCAAGGC;CTGTGTGACTCACGCTGTT;TGACTCCAGTGTCTATGTT;ACTCCGGTCCTCACCTGCC;TGACAGCTCAGATTAATGT;CTTGGAGGATCTGGTTTAG;ACCACAAGTATTATCTGGT;GGGTGTTCTGGCCACTGCT;TGAACACTAAAAAATTACC;TCGATAGCCTTCCCTATCT;GCATGTCCCTGGATGACTT;AAGAGAACCTCAAACTAGG;ATTGGTCAAGAGAACCGAC;AGGCTGATTTCTCAAAGGA;ATTAGTAAGTACGAGGTGA;TAGTTCGCTTAGGAAACAA…	61415;1953;1881;1675;1508;1429;1285;1083;1053;1030;1010;1008;821;813;632;513;494;492;476;349;289
ACCGTCATGTAA	79283	TGACTCCAGTGTCTATGTT;AACTGAGGTCCCATGAGCA;AACTACTCTTCAACACCAC;CAGGGTTCGGGTGTTGGGG;GCTTTAGCTTGCCCAAGGC;CTGTGTGACTCACGCTGTT;GAGGTCATAACTATCAGGG;ACTCCGGTCCTCACCTGCC;CTTGGAGGATCTGGTTTAG;TGACAGCTCAGATTAATGT;GGGTGTTCTGGCCACTGCT;ACCACAAGTATTATCTGGT;TGAACACTAAAAAATTACC;TCGATAGCCTTCCCTATCT;GCATGTCCCTGGATGACTT;ATTAGTAAGTACGAGGTGA;ATTGGTCAAGAGAACCGAC;AGGCTGATTTCTCAAAGGA;AAGAGAACCTCAAACTAGG;TAGTTCGCTTAGGAAACAA…	59390;1922;1838;1645;1535;1449;1311;1141;1111;1090;992;952;842;811;640;520;463;463;462;368;338
TCAGGGCTTGTG	69342	GGGTGTTCTGGCCACTGCT;AACTACTCTTCAACACCAC;AACTGAGGTCCCATGAGCA;CAGGGTTCGGGTGTTGGGG;GCTTTAGCTTGCCCAAGGC;CTGTGTGACTCACGCTGTT;GAGGTCATAACTATCAGGG;TGACTCCAGTGTCTATGTT;ACTCCGGTCCTCACCTGCC;TGACAGCTCAGATTAATGT;CTTGGAGGATCTGGTTTAG;ACCACAAGTATTATCTGGT;TGAACACTAAAAAATTACC;TCGATAGCCTTCCCTATCT;GCATGTCCCTGGATGACTT;ATTGGTCAAGAGAACCGAC;ATTAGTAAGTACGAGGTGA;AAGAGAACCTCAAACTAGG;AGGCTGATTTCTCAAAGGA;GATGCTGGGGACAAACGCA…	45694;2247;2181;1872;1846;1696;1511;1395;1338;1297;1289;1160;1002;998;727;580;572;571;559;409;398
AGTGGTTTCAAA	68235	TGACAGCTCAGATTAATGT;AACTACTCTTCAACACCAC;AACTGAGGTCCCATGAGCA;CAGGGTTCGGGTGTTGGGG;GCTTTAGCTTGCCCAAGGC;TGACTCCAGTGTCTATGTT;CTGTGTGACTCACGCTGTT;GAGGTCATAACTATCAGGG;ACTCCGGTCCTCACCTGCC;CTTGGAGGATCTGGTTTAG;GGGTGTTCTGGCCACTGCT;ACCACAAGTATTATCTGGT;TGAACACTAAAAAATTACC;TCGATAGCCTTCCCTATCT;GCATGTCCCTGGATGACTT;ATTAGTAAGTACGAGGTGA;ATTGGTCAAGAGAACCGAC;AGGCTGATTTCTCAAAGGA;AAGAGAACCTCAAACTAGG;TAGTTCGCTTAGGAAACAA…	49376;1857;1684;1488;1465;1295;1293;1274;1035;1008;984;907;799;759;567;491;478;436;419;320;300
CCTGCGGAGTGA	66494	ACTCCGGTCCTCACCTGCC;AACTGAGGTCCCATGAGCA;AACTACTCTTCAACACCAC;CAGGGTTCGGGTGTTGGGG;GCTTTAGCTTGCCCAAGGC;CTGTGTGACTCACGCTGTT;TGACTCCAGTGTCTATGTT;GAGGTCATAACTATCAGGG;CTTGGAGGATCTGGTTTAG;TGACAGCTCAGATTAATGT;ACCACAAGTATTATCTGGT;GGGTGTTCTGGCCACTGCT;TGAACACTAAAAAATTACC;TCGATAGCCTTCCCTATCT;GCATGTCCCTGGATGACTT;ATTAGTAAGTACGAGGTGA;ATTGGTCAAGAGAACCGAC;AGGCTGATTTCTCAAAGGA;AAGAGAACCTCAAACTAGG;TAGTTCGCTTAGGAAACAA…	50075;1542;1447;1346;1262;1182;1107;1072;912;875;829;811;717;678;489;426;409;378;367;288;282
GGGTGGACCTAT	64178	CTTGGAGGATCTGGTTTAG;AACTACTCTTCAACACCAC;AACTGAGGTCCCATGAGCA;CAGGGTTCGGGTGTTGGGG;GCTTTAGCTTGCCCAAGGC;CTGTGTGACTCACGCTGTT;GAGGTCATAACTATCAGGG;TGACTCCAGTGTCTATGTT;TGACAGCTCAGATTAATGT;ACTCCGGTCCTCACCTGCC;ACCACAAGTATTATCTGGT;GGGTGTTCTGGCCACTGCT;TGAACACTAAAAAATTACC;TCGATAGCCTTCCCTATCT;GCATGTCCCTGGATGACTT;ATTGGTCAAGAGAACCGAC;ATTAGTAAGTACGAGGTGA;AAGAGAACCTCAAACTAGG;AGGCTGATTTCTCAAAGGA;TAGTTCGCTTAGGAAACAA…	47799;1590;1557;1400;1261;1198;1034;1021;879;857;809;779;711;688;512;416;397;353;332;293;292
AGGGGGATAGGT	59759	ACCACAAGTATTATCTGGT;AACTACTCTTCAACACCAC;AACTGAGGTCCCATGAGCA;GCTTTAGCTTGCCCAAGGC;CAGGGTTCGGGTGTTGGGG;CTGTGTGACTCACGCTGTT;TGACTCCAGTGTCTATGTT;GAGGTCATAACTATCAGGG;CTTGGAGGATCTGGTTTAG;TGACAGCTCAGATTAATGT;ACTCCGGTCCTCACCTGCC;GGGTGTTCTGGCCACTGCT;TGAACACTAAAAAATTACC;TCGATAGCCTTCCCTATCT;GCATGTCCCTGGATGACTT;ATTGGTCAAGAGAACCGAC;AGGCTGATTTCTCAAAGGA;ATTAGTAAGTACGAGGTGA;AAGAGAACCTCAAACTAGG;TAGTTCGCTTAGGAAACAA…	44037;1502;1402;1267;1212;1114;966;958;881;872;846;805;734;639;494;422;395;376;365;277;195
ACGGGTAGCTTC	55772	TGAACACTAAAAAATTACC;AACTACTCTTCAACACCAC;AACTGAGGTCCCATGAGCA;CAGGGTTCGGGTGTTGGGG;CTGTGTGACTCACGCTGTT;GCTTTAGCTTGCCCAAGGC;TGACTCCAGTGTCTATGTT;GAGGTCATAACTATCAGGG;TGACAGCTCAGATTAATGT;ACTCCGGTCCTCACCTGCC;CTTGGAGGATCTGGTTTAG;GGGTGTTCTGGCCACTGCT;ACCACAAGTATTATCTGGT;TCGATAGCCTTCCCTATCT;GCATGTCCCTGGATGACTT;ATTAGTAAGTACGAGGTGA;ATTGGTCAAGAGAACCGAC;AAGAGAACCTCAAACTAGG;AGGCTGATTTCTCAAAGGA;GATGCTGGGGACAAACGCA…	37630;1777;1600;1421;1301;1297;1253;1153;988;976;953;897;891;665;564;497;446;435;420;307;301
TGTGGTGACCCT	49208	TCGATAGCCTTCCCTATCT;AACTGAGGTCCCATGAGCA;AACTACTCTTCAACACCAC;GCTTTAGCTTGCCCAAGGC;CAGGGTTCGGGTGTTGGGG;CTGTGTGACTCACGCTGTT;TGACTCCAGTGTCTATGTT;GAGGTCATAACTATCAGGG;CTTGGAGGATCTGGTTTAG;ACTCCGGTCCTCACCTGCC;TGACAGCTCAGATTAATGT;GGGTGTTCTGGCCACTGCT;ACCACAAGTATTATCTGGT;TGAACACTAAAAAATTACC;GCATGTCCCTGGATGACTT;ATTGGTCAAGAGAACCGAC;AAGAGAACCTCAAACTAGG;AGGCTGATTTCTCAAAGGA;ATTAGTAAGTACGAGGTGA;TAGTTCGCTTAGGAAACAA…	35746;1312;1213;1084;1062;916;838;819;732;721;707;643;636;600;433;348;324;319;302;236;217
AATATGCATATG	38359	GCATGTCCCTGGATGACTT;AACTACTCTTCAACACCAC;AACTGAGGTCCCATGAGCA;CAGGGTTCGGGTGTTGGGG;GCTTTAGCTTGCCCAAGGC;CTGTGTGACTCACGCTGTT;TGACTCCAGTGTCTATGTT;GAGGTCATAACTATCAGGG;ACTCCGGTCCTCACCTGCC;CTTGGAGGATCTGGTTTAG;TGACAGCTCAGATTAATGT;GGGTGTTCTGGCCACTGCT;ACCACAAGTATTATCTGGT;TGAACACTAAAAAATTACC;TCGATAGCCTTCCCTATCT;ATTGGTCAAGAGAACCGAC;ATTAGTAAGTACGAGGTGA;AAGAGAACCTCAAACTAGG;AGGCTGATTTCTCAAAGGA;TAGTTCGCTTAGGAAACAA…	27357;1048;1028;894;842;725;692;679;633;597;540;526;523;436;423;283;279;255;253;185;161
ATTTCATTATGT	30342	ATTGGTCAAGAGAACCGAC;AACTACTCTTCAACACCAC;AACTGAGGTCCCATGAGCA;CAGGGTTCGGGTGTTGGGG;GCTTTAGCTTGCCCAAGGC;CTGTGTGACTCACGCTGTT;GAGGTCATAACTATCAGGG;TGACTCCAGTGTCTATGTT;ACTCCGGTCCTCACCTGCC;TGACAGCTCAGATTAATGT;CTTGGAGGATCTGGTTTAG;GGGTGTTCTGGCCACTGCT;ACCACAAGTATTATCTGGT;TCGATAGCCTTCCCTATCT;TGAACACTAAAAAATTACC;GCATGTCCCTGGATGACTT;AGGCTGATTTCTCAAAGGA;ATTAGTAAGTACGAGGTGA;AAGAGAACCTCAAACTAGG;GATGCTGGGGACAAACGCA…	21708;817;754;707;618;592;563;548;459;449;430;425;415;363;351;265;209;195;170;155;149
GCTTCATCCGGC	30199	AGGCTGATTTCTCAAAGGA;AACTACTCTTCAACACCAC;AACTGAGGTCCCATGAGCA;CAGGGTTCGGGTGTTGGGG;GCTTTAGCTTGCCCAAGGC;CTGTGTGACTCACGCTGTT;TGACTCCAGTGTCTATGTT;GAGGTCATAACTATCAGGG;TGACAGCTCAGATTAATGT;ACTCCGGTCCTCACCTGCC;CTTGGAGGATCTGGTTTAG;GGGTGTTCTGGCCACTGCT;ACCACAAGTATTATCTGGT;TGAACACTAAAAAATTACC;TCGATAGCCTTCCCTATCT;GCATGTCCCTGGATGACTT;ATTAGTAAGTACGAGGTGA;ATTGGTCAAGAGAACCGAC;AAGAGAACCTCAAACTAGG;TAGTTCGCTTAGGAAACAA…	21179;876;844;714;679;608;530;527;502;464;449;441;431;393;348;261;243;238;192;143;137
TAGGTAGTATAT	29917	ATTAGTAAGTACGAGGTGA;AACTGAGGTCCCATGAGCA;AACTACTCTTCAACACCAC;GCTTTAGCTTGCCCAAGGC;CAGGGTTCGGGTGTTGGGG;TGACTCCAGTGTCTATGTT;GAGGTCATAACTATCAGGG;CTGTGTGACTCACGCTGTT;CTTGGAGGATCTGGTTTAG;ACTCCGGTCCTCACCTGCC;ACCACAAGTATTATCTGGT;GGGTGTTCTGGCCACTGCT;TGACAGCTCAGATTAATGT;TGAACACTAAAAAATTACC;TCGATAGCCTTCCCTATCT;GCATGTCCCTGGATGACTT;ATTGGTCAAGAGAACCGAC;AGGCTGATTTCTCAAAGGA;AAGAGAACCTCAAACTAGG;TAGTTCGCTTAGGAAACAA…	22204;735;720;587;568;520;482;480;438;416;388;380;360;298;285;238;200;183;162;148;125
TTAAACTGCTTG	24225	TAGTTCGCTTAGGAAACAA;AACTACTCTTCAACACCAC;AACTGAGGTCCCATGAGCA;GCTTTAGCTTGCCCAAGGC;CAGGGTTCGGGTGTTGGGG;CTGTGTGACTCACGCTGTT;GAGGTCATAACTATCAGGG;TGACTCCAGTGTCTATGTT;CTTGGAGGATCTGGTTTAG;ACTCCGGTCCTCACCTGCC;ACCACAAGTATTATCTGGT;TGACAGCTCAGATTAATGT;GGGTGTTCTGGCCACTGCT;TCGATAGCCTTCCCTATCT;TGAACACTAAAAAATTACC;GCATGTCCCTGGATGACTT;ATTAGTAAGTACGAGGTGA;ATTGGTCAAGAGAACCGAC;AAGAGAACCTCAAACTAGG;AGGCTGATTTCTCAAAGGA…	15809;781;723;664;620;583;536;496;485;441;410;406;373;360;344;249;221;204;196;190;134
TTGGCAGATTCG	21346	GATGCTGGGGACAAACGCA;AACTACTCTTCAACACCAC;AACTGAGGTCCCATGAGCA;CAGGGTTCGGGTGTTGGGG;GCTTTAGCTTGCCCAAGGC;CTGTGTGACTCACGCTGTT;TGACTCCAGTGTCTATGTT;GAGGTCATAACTATCAGGG;ACCACAAGTATTATCTGGT;TGACAGCTCAGATTAATGT;ACTCCGGTCCTCACCTGCC;GGGTGTTCTGGCCACTGCT;CTTGGAGGATCTGGTTTAG;TGAACACTAAAAAATTACC;TCGATAGCCTTCCCTATCT;GCATGTCCCTGGATGACTT;ATTAGTAAGTACGAGGTGA;ATTGGTCAAGAGAACCGAC;AGGCTGATTTCTCAAAGGA;AAGAGAACCTCAAACTAGG…	14529;639;581;522;487;473;424;414;355;352;351;334;331;295;289;212;173;159;155;145;126
