# Supplementary material for: Frequent sgRNA-barcode recombination in single-cell perturbation assays
Source: PLoS One. 2018 Jun 6;13(6):e0198635. doi: 10.1371/journal.pone.0198635 (PMC5991360; doi:10.1371/journal.pone.0198635)
Supplement: S1 File — (GZ) [file pone.0198635.s002.tar.gz › Supplementary_Data/RX211.known_sgRNA_summary.txt]

TGTGGTGACCCT	134428	TCGATAGCCTTCCCTATCT;AACTACTCTTCAACACCAC;ATTGGTCAAGAGAACCGAC;CTGTGTGACTCACGCTGTT;CTTGGAGGATCTGGTTTAG;ACCACAAGTATTATCTGGT;GGGTGTTCTGGCCACTGCT;CAGGGTTCGGGTGTTGGGG;ACTCCGGTCCTCACCTGCC;AGGCTGATTTCTCAAAGGA;GATGCTGGGGACAAACGCA;TGACTCCAGTGTCTATGTT;GCTTTAGCTTGCCCAAGGC;GCATGTCCCTGGATGACTT;TAGTTCGCTTAGGAAACAA;TGACAGCTCAGATTAATGT;TGAACACTAAAAAATTACC;ATTAGTAAGTACGAGGTGA;GAGGTCATAACTATCAGGG;AACTGAGGTCCCATGAGCA…	113483;2364;2343;1749;1551;1508;1453;1350;1227;1189;966;954;870;837;766;527;478;438;300;74;1
TAGTATATCATT	128687	AACTACTCTTCAACACCAC;TCGATAGCCTTCCCTATCT;ATTGGTCAAGAGAACCGAC;CTGTGTGACTCACGCTGTT;ACCACAAGTATTATCTGGT;GGGTGTTCTGGCCACTGCT;CTTGGAGGATCTGGTTTAG;CAGGGTTCGGGTGTTGGGG;ACTCCGGTCCTCACCTGCC;AGGCTGATTTCTCAAAGGA;GATGCTGGGGACAAACGCA;TGACTCCAGTGTCTATGTT;GCTTTAGCTTGCCCAAGGC;GCATGTCCCTGGATGACTT;TAGTTCGCTTAGGAAACAA;TGACAGCTCAGATTAATGT;TGAACACTAAAAAATTACC;ATTAGTAAGTACGAGGTGA;GAGGTCATAACTATCAGGG;AACTGAGGTCCCATGAGCA…	109302;2299;2119;1559;1325;1319;1302;1244;1243;1103;914;870;847;808;653;525;439;429;301;85;1
ATTTCATTATGT	122527	ATTGGTCAAGAGAACCGAC;AACTACTCTTCAACACCAC;TCGATAGCCTTCCCTATCT;CTGTGTGACTCACGCTGTT;GGGTGTTCTGGCCACTGCT;CTTGGAGGATCTGGTTTAG;ACCACAAGTATTATCTGGT;CAGGGTTCGGGTGTTGGGG;ACTCCGGTCCTCACCTGCC;AGGCTGATTTCTCAAAGGA;TGACTCCAGTGTCTATGTT;GATGCTGGGGACAAACGCA;GCTTTAGCTTGCCCAAGGC;GCATGTCCCTGGATGACTT;TAGTTCGCTTAGGAAACAA;TGACAGCTCAGATTAATGT;ATTAGTAAGTACGAGGTGA;TGAACACTAAAAAATTACC;GAGGTCATAACTATCAGGG;AACTGAGGTCCCATGAGCA…	102994;2255;2246;1613;1367;1336;1331;1212;1180;1129;900;876;850;771;641;555;489;393;301;86;2
GTGTGCGATAGT	94962	CTGTGTGACTCACGCTGTT;TCGATAGCCTTCCCTATCT;AACTACTCTTCAACACCAC;ATTGGTCAAGAGAACCGAC;GGGTGTTCTGGCCACTGCT;CTTGGAGGATCTGGTTTAG;ACCACAAGTATTATCTGGT;CAGGGTTCGGGTGTTGGGG;ACTCCGGTCCTCACCTGCC;AGGCTGATTTCTCAAAGGA;GATGCTGGGGACAAACGCA;TGACTCCAGTGTCTATGTT;GCTTTAGCTTGCCCAAGGC;GCATGTCCCTGGATGACTT;TAGTTCGCTTAGGAAACAA;TGACAGCTCAGATTAATGT;TGAACACTAAAAAATTACC;ATTAGTAAGTACGAGGTGA;GAGGTCATAACTATCAGGG;AACTGAGGTCCCATGAGCA…	80650;1639;1507;1479;1014;998;944;902;859;753;651;646;642;531;491;387;305;297;208;58;1
TCAGGGCTTGTG	83599	GGGTGTTCTGGCCACTGCT;TCGATAGCCTTCCCTATCT;AACTACTCTTCAACACCAC;ATTGGTCAAGAGAACCGAC;CTGTGTGACTCACGCTGTT;ACCACAAGTATTATCTGGT;CTTGGAGGATCTGGTTTAG;CAGGGTTCGGGTGTTGGGG;AGGCTGATTTCTCAAAGGA;ACTCCGGTCCTCACCTGCC;GCTTTAGCTTGCCCAAGGC;TGACTCCAGTGTCTATGTT;GATGCTGGGGACAAACGCA;GCATGTCCCTGGATGACTT;TAGTTCGCTTAGGAAACAA;TGACAGCTCAGATTAATGT;TGAACACTAAAAAATTACC;ATTAGTAAGTACGAGGTGA;GAGGTCATAACTATCAGGG;AACTGAGGTCCCATGAGCA	67641;1742;1669;1593;1308;1153;1090;955;886;877;747;728;725;652;486;409;326;301;243;68
GGGTGGACCTAT	82659	CTTGGAGGATCTGGTTTAG;TCGATAGCCTTCCCTATCT;AACTACTCTTCAACACCAC;ATTGGTCAAGAGAACCGAC;CTGTGTGACTCACGCTGTT;ACCACAAGTATTATCTGGT;CAGGGTTCGGGTGTTGGGG;GGGTGTTCTGGCCACTGCT;ACTCCGGTCCTCACCTGCC;AGGCTGATTTCTCAAAGGA;TGACTCCAGTGTCTATGTT;GATGCTGGGGACAAACGCA;GCTTTAGCTTGCCCAAGGC;GCATGTCCCTGGATGACTT;TAGTTCGCTTAGGAAACAA;TGACAGCTCAGATTAATGT;TGAACACTAAAAAATTACC;ATTAGTAAGTACGAGGTGA;GAGGTCATAACTATCAGGG;AACTGAGGTCCCATGAGCA…	69684;1516;1403;1303;1051;897;861;816;737;703;565;550;528;508;434;331;264;258;193;56;1
AGGGGGATAGGT	79755	ACCACAAGTATTATCTGGT;TCGATAGCCTTCCCTATCT;AACTACTCTTCAACACCAC;ATTGGTCAAGAGAACCGAC;CTGTGTGACTCACGCTGTT;CTTGGAGGATCTGGTTTAG;GGGTGTTCTGGCCACTGCT;CAGGGTTCGGGTGTTGGGG;AGGCTGATTTCTCAAAGGA;ACTCCGGTCCTCACCTGCC;TGACTCCAGTGTCTATGTT;GATGCTGGGGACAAACGCA;GCTTTAGCTTGCCCAAGGC;GCATGTCCCTGGATGACTT;TAGTTCGCTTAGGAAACAA;TGACAGCTCAGATTAATGT;ATTAGTAAGTACGAGGTGA;TGAACACTAAAAAATTACC;GAGGTCATAACTATCAGGG;AACTGAGGTCCCATGAGCA…	66915;1421;1388;1364;997;944;839;793;743;724;578;547;507;490;413;339;259;259;186;47;2
CGCTGTGTTCTT	75323	CAGGGTTCGGGTGTTGGGG;AACTACTCTTCAACACCAC;TCGATAGCCTTCCCTATCT;ATTGGTCAAGAGAACCGAC;CTGTGTGACTCACGCTGTT;CTTGGAGGATCTGGTTTAG;GGGTGTTCTGGCCACTGCT;ACCACAAGTATTATCTGGT;ACTCCGGTCCTCACCTGCC;AGGCTGATTTCTCAAAGGA;GATGCTGGGGACAAACGCA;TGACTCCAGTGTCTATGTT;GCTTTAGCTTGCCCAAGGC;GCATGTCCCTGGATGACTT;TAGTTCGCTTAGGAAACAA;TGACAGCTCAGATTAATGT;TGAACACTAAAAAATTACC;ATTAGTAAGTACGAGGTGA;GAGGTCATAACTATCAGGG;AACTGAGGTCCCATGAGCA…	64481;1225;1178;1083;843;750;747;699;648;560;514;499;466;367;356;256;226;223;159;39;4
CCTGCGGAGTGA	69312	ACTCCGGTCCTCACCTGCC;TCGATAGCCTTCCCTATCT;ATTGGTCAAGAGAACCGAC;AACTACTCTTCAACACCAC;CTGTGTGACTCACGCTGTT;GGGTGTTCTGGCCACTGCT;ACCACAAGTATTATCTGGT;CTTGGAGGATCTGGTTTAG;CAGGGTTCGGGTGTTGGGG;AGGCTGATTTCTCAAAGGA;GATGCTGGGGACAAACGCA;TGACTCCAGTGTCTATGTT;GCTTTAGCTTGCCCAAGGC;GCATGTCCCTGGATGACTT;TAGTTCGCTTAGGAAACAA;TGACAGCTCAGATTAATGT;ATTAGTAAGTACGAGGTGA;TGAACACTAAAAAATTACC;GAGGTCATAACTATCAGGG;AACTGAGGTCCCATGAGCA…	58494;1224;1107;1072;877;748;747;731;682;567;524;438;435;420;360;246;234;200;167;38;1
GCTTCATCCGGC	68058	AGGCTGATTTCTCAAAGGA;TCGATAGCCTTCCCTATCT;AACTACTCTTCAACACCAC;ATTGGTCAAGAGAACCGAC;CTGTGTGACTCACGCTGTT;CTTGGAGGATCTGGTTTAG;ACCACAAGTATTATCTGGT;GGGTGTTCTGGCCACTGCT;CAGGGTTCGGGTGTTGGGG;ACTCCGGTCCTCACCTGCC;GATGCTGGGGACAAACGCA;TGACTCCAGTGTCTATGTT;GCTTTAGCTTGCCCAAGGC;GCATGTCCCTGGATGACTT;TAGTTCGCTTAGGAAACAA;TGACAGCTCAGATTAATGT;TGAACACTAAAAAATTACC;ATTAGTAAGTACGAGGTGA;GAGGTCATAACTATCAGGG;AACTGAGGTCCCATGAGCA…	56095;1311;1246;1241;974;855;801;776;763;658;539;522;466;424;382;330;231;225;175;43;1
TTGGCAGATTCG	56555	GATGCTGGGGACAAACGCA;TCGATAGCCTTCCCTATCT;AACTACTCTTCAACACCAC;ATTGGTCAAGAGAACCGAC;CTGTGTGACTCACGCTGTT;CTTGGAGGATCTGGTTTAG;GGGTGTTCTGGCCACTGCT;ACCACAAGTATTATCTGGT;CAGGGTTCGGGTGTTGGGG;ACTCCGGTCCTCACCTGCC;AGGCTGATTTCTCAAAGGA;GCTTTAGCTTGCCCAAGGC;TGACTCCAGTGTCTATGTT;GCATGTCCCTGGATGACTT;TAGTTCGCTTAGGAAACAA;TGACAGCTCAGATTAATGT;ATTAGTAAGTACGAGGTGA;TGAACACTAAAAAATTACC;GAGGTCATAACTATCAGGG;AACTGAGGTCCCATGAGCA…	45879;1224;1133;1005;878;699;657;655;630;597;558;486;461;399;348;308;226;218;159;33;2
ACCGTCATGTAA	52438	TGACTCCAGTGTCTATGTT;TCGATAGCCTTCCCTATCT;AACTACTCTTCAACACCAC;ATTGGTCAAGAGAACCGAC;CTGTGTGACTCACGCTGTT;CTTGGAGGATCTGGTTTAG;ACCACAAGTATTATCTGGT;GGGTGTTCTGGCCACTGCT;CAGGGTTCGGGTGTTGGGG;ACTCCGGTCCTCACCTGCC;AGGCTGATTTCTCAAAGGA;GATGCTGGGGACAAACGCA;GCTTTAGCTTGCCCAAGGC;GCATGTCCCTGGATGACTT;TAGTTCGCTTAGGAAACAA;TGACAGCTCAGATTAATGT;TGAACACTAAAAAATTACC;ATTAGTAAGTACGAGGTGA;GAGGTCATAACTATCAGGG;AACTGAGGTCCCATGAGCA…	43848;956;877;873;647;605;584;573;558;494;477;362;333;309;245;228;165;154;122;27;1
GGGTACACAAAG	50607	GCTTTAGCTTGCCCAAGGC;TCGATAGCCTTCCCTATCT;AACTACTCTTCAACACCAC;ATTGGTCAAGAGAACCGAC;CTGTGTGACTCACGCTGTT;CTTGGAGGATCTGGTTTAG;ACCACAAGTATTATCTGGT;GGGTGTTCTGGCCACTGCT;CAGGGTTCGGGTGTTGGGG;ACTCCGGTCCTCACCTGCC;AGGCTGATTTCTCAAAGGA;TGACTCCAGTGTCTATGTT;GATGCTGGGGACAAACGCA;GCATGTCCCTGGATGACTT;TAGTTCGCTTAGGAAACAA;TGACAGCTCAGATTAATGT;TGAACACTAAAAAATTACC;ATTAGTAAGTACGAGGTGA;GAGGTCATAACTATCAGGG;AACTGAGGTCCCATGAGCA…	42105;974;908;873;637;573;571;523;500;476;459;364;361;339;272;205;158;147;121;38;3
AATATGCATATG	46003	GCATGTCCCTGGATGACTT;TCGATAGCCTTCCCTATCT;AACTACTCTTCAACACCAC;ATTGGTCAAGAGAACCGAC;CTGTGTGACTCACGCTGTT;GGGTGTTCTGGCCACTGCT;ACCACAAGTATTATCTGGT;CTTGGAGGATCTGGTTTAG;ACTCCGGTCCTCACCTGCC;CAGGGTTCGGGTGTTGGGG;AGGCTGATTTCTCAAAGGA;GATGCTGGGGACAAACGCA;TGACTCCAGTGTCTATGTT;GCTTTAGCTTGCCCAAGGC;TAGTTCGCTTAGGAAACAA;TGACAGCTCAGATTAATGT;TGAACACTAAAAAATTACC;ATTAGTAAGTACGAGGTGA;GAGGTCATAACTATCAGGG;AACTGAGGTCCCATGAGCA…	37949;873;828;794;686;538;505;481;476;466;450;369;335;331;245;212;170;157;110;27;1
TTAAACTGCTTG	42448	TAGTTCGCTTAGGAAACAA;TCGATAGCCTTCCCTATCT;AACTACTCTTCAACACCAC;ATTGGTCAAGAGAACCGAC;CTGTGTGACTCACGCTGTT;CTTGGAGGATCTGGTTTAG;ACCACAAGTATTATCTGGT;GGGTGTTCTGGCCACTGCT;CAGGGTTCGGGTGTTGGGG;ACTCCGGTCCTCACCTGCC;AGGCTGATTTCTCAAAGGA;TGACTCCAGTGTCTATGTT;GATGCTGGGGACAAACGCA;GCTTTAGCTTGCCCAAGGC;GCATGTCCCTGGATGACTT;TGACAGCTCAGATTAATGT;ATTAGTAAGTACGAGGTGA;TGAACACTAAAAAATTACC;GAGGTCATAACTATCAGGG;AACTGAGGTCCCATGAGCA…	33617;994;923;886;685;578;577;564;535;484;462;382;349;340;333;240;181;152;131;34;1
AGTGGTTTCAAA	33040	TGACAGCTCAGATTAATGT;TCGATAGCCTTCCCTATCT;ATTGGTCAAGAGAACCGAC;AACTACTCTTCAACACCAC;CTGTGTGACTCACGCTGTT;GGGTGTTCTGGCCACTGCT;ACCACAAGTATTATCTGGT;CTTGGAGGATCTGGTTTAG;ACTCCGGTCCTCACCTGCC;CAGGGTTCGGGTGTTGGGG;AGGCTGATTTCTCAAAGGA;GATGCTGGGGACAAACGCA;TGACTCCAGTGTCTATGTT;GCATGTCCCTGGATGACTT;GCTTTAGCTTGCCCAAGGC;TAGTTCGCTTAGGAAACAA;ATTAGTAAGTACGAGGTGA;TGAACACTAAAAAATTACC;GAGGTCATAACTATCAGGG;AACTGAGGTCCCATGAGCA	27343;607;582;569;415;386;380;357;356;352;286;253;215;214;209;150;132;129;77;28
ACGGGTAGCTTC	25701	TGAACACTAAAAAATTACC;TCGATAGCCTTCCCTATCT;AACTACTCTTCAACACCAC;ATTGGTCAAGAGAACCGAC;CTGTGTGACTCACGCTGTT;CTTGGAGGATCTGGTTTAG;GGGTGTTCTGGCCACTGCT;ACCACAAGTATTATCTGGT;CAGGGTTCGGGTGTTGGGG;ACTCCGGTCCTCACCTGCC;AGGCTGATTTCTCAAAGGA;GATGCTGGGGACAAACGCA;GCTTTAGCTTGCCCAAGGC;TGACTCCAGTGTCTATGTT;GCATGTCCCTGGATGACTT;TAGTTCGCTTAGGAAACAA;TGACAGCTCAGATTAATGT;ATTAGTAAGTACGAGGTGA;GAGGTCATAACTATCAGGG;AACTGAGGTCCCATGAGCA…	20390;552;546;515;424;390;353;353;327;279;228;225;214;213;188;177;125;110;69;22;1
TAGGTAGTATAT	24227	ATTAGTAAGTACGAGGTGA;TCGATAGCCTTCCCTATCT;AACTACTCTTCAACACCAC;ATTGGTCAAGAGAACCGAC;CTGTGTGACTCACGCTGTT;ACCACAAGTATTATCTGGT;GGGTGTTCTGGCCACTGCT;CTTGGAGGATCTGGTTTAG;CAGGGTTCGGGTGTTGGGG;ACTCCGGTCCTCACCTGCC;GATGCTGGGGACAAACGCA;GCTTTAGCTTGCCCAAGGC;TGACTCCAGTGTCTATGTT;GCATGTCCCTGGATGACTT;AGGCTGATTTCTCAAAGGA;TAGTTCGCTTAGGAAACAA;TGACAGCTCAGATTAATGT;GAGGTCATAACTATCAGGG;TGAACACTAAAAAATTACC;AACTGAGGTCCCATGAGCA…	20352;424;403;393;286;269;251;249;231;212;176;171;161;153;152;110;90;62;61;20;1
TACACTCAAAAC	18407	GAGGTCATAACTATCAGGG;TCGATAGCCTTCCCTATCT;AACTACTCTTCAACACCAC;ATTGGTCAAGAGAACCGAC;CTGTGTGACTCACGCTGTT;ACCACAAGTATTATCTGGT;CAGGGTTCGGGTGTTGGGG;GGGTGTTCTGGCCACTGCT;CTTGGAGGATCTGGTTTAG;AGGCTGATTTCTCAAAGGA;ACTCCGGTCCTCACCTGCC;GATGCTGGGGACAAACGCA;TGACTCCAGTGTCTATGTT;GCATGTCCCTGGATGACTT;GCTTTAGCTTGCCCAAGGC;TAGTTCGCTTAGGAAACAA;TGACAGCTCAGATTAATGT;ATTAGTAAGTACGAGGTGA;TGAACACTAAAAAATTACC;AACTGAGGTCCCATGAGCA…	15413;304;290;281;238;223;198;192;180;162;141;131;123;112;105;97;90;59;54;13;1
CGTAATTATGAT	4604	AACTGAGGTCCCATGAGCA;TCGATAGCCTTCCCTATCT;ATTGGTCAAGAGAACCGAC;AACTACTCTTCAACACCAC;GGGTGTTCTGGCCACTGCT;CTGTGTGACTCACGCTGTT;CAGGGTTCGGGTGTTGGGG;CTTGGAGGATCTGGTTTAG;ACCACAAGTATTATCTGGT;ACTCCGGTCCTCACCTGCC;AGGCTGATTTCTCAAAGGA;GCTTTAGCTTGCCCAAGGC;TGACTCCAGTGTCTATGTT;GATGCTGGGGACAAACGCA;TAGTTCGCTTAGGAAACAA;GCATGTCCCTGGATGACTT;TGACAGCTCAGATTAATGT;ATTAGTAAGTACGAGGTGA;GAGGTCATAACTATCAGGG;TGAACACTAAAAAATTACC	3856;90;84;77;50;50;46;43;43;40;38;35;30;29;26;17;16;15;10;9
