# Supplementary material for: Frequent sgRNA-barcode recombination in single-cell perturbation assays
Source: PLoS One. 2018 Jun 6;13(6):e0198635. doi: 10.1371/journal.pone.0198635 (PMC5991360; doi:10.1371/journal.pone.0198635)
Supplement: S1 File — (GZ) [file pone.0198635.s002.tar.gz › Supplementary_Data/DAA5.known_sgRNA_summary.txt]

CGCTGTGTTCTT	333862	CAGGGTTCGGGTGTTGGGG;CTTGGAGGATCTGGTTTAG;ACTCCGGTCCTCACCTGCC;AACTACTCTTCAACACCAC;GAGGTCATAACTATCAGGG;CTGTGTGACTCACGCTGTT;TGACAGCTCAGATTAATGT;GGGTGTTCTGGCCACTGCT;TCGATAGCCTTCCCTATCT;GCATGTCCCTGGATGACTT;GCTTTAGCTTGCCCAAGGC;ACCACAAGTATTATCTGGT;ATTGGTCAAGAGAACCGAC;AGGCTGATTTCTCAAAGGA;TGAACACTAAAAAATTACC;AACTGAGGTCCCATGAGCA;GATGCTGGGGACAAACGCA;TAGTTCGCTTAGGAAACAA;TGACTCCAGTGTCTATGTT;ATTAGTAAGTACGAGGTGA…	160846;16718;15537;15509;15284;15266;14996;12373;8669;8574;7373;6563;6373;6142;5653;4613;4489;3770;3438;1297;379
GGGTGGACCTAT	272349	CTTGGAGGATCTGGTTTAG;CAGGGTTCGGGTGTTGGGG;CTGTGTGACTCACGCTGTT;AACTACTCTTCAACACCAC;ACTCCGGTCCTCACCTGCC;GAGGTCATAACTATCAGGG;TGACAGCTCAGATTAATGT;GGGTGTTCTGGCCACTGCT;TCGATAGCCTTCCCTATCT;GCATGTCCCTGGATGACTT;GCTTTAGCTTGCCCAAGGC;ACCACAAGTATTATCTGGT;ATTGGTCAAGAGAACCGAC;AGGCTGATTTCTCAAAGGA;TGAACACTAAAAAATTACC;GATGCTGGGGACAAACGCA;AACTGAGGTCCCATGAGCA;TAGTTCGCTTAGGAAACAA;TGACTCCAGTGTCTATGTT;ATTAGTAAGTACGAGGTGA…	125508;17667;13453;13048;12596;12523;12458;10324;7090;6607;6331;5035;4938;4629;4593;3951;3658;3232;3047;1374;287
GTGTGCGATAGT	254607	CTGTGTGACTCACGCTGTT;CAGGGTTCGGGTGTTGGGG;CTTGGAGGATCTGGTTTAG;ACTCCGGTCCTCACCTGCC;GAGGTCATAACTATCAGGG;AACTACTCTTCAACACCAC;TGACAGCTCAGATTAATGT;GGGTGTTCTGGCCACTGCT;GCATGTCCCTGGATGACTT;TCGATAGCCTTCCCTATCT;GCTTTAGCTTGCCCAAGGC;ATTGGTCAAGAGAACCGAC;ACCACAAGTATTATCTGGT;TGAACACTAAAAAATTACC;AGGCTGATTTCTCAAAGGA;GATGCTGGGGACAAACGCA;AACTGAGGTCCCATGAGCA;TAGTTCGCTTAGGAAACAA;TGACTCCAGTGTCTATGTT;ATTAGTAAGTACGAGGTGA…	113388;16665;13172;12351;12156;11940;11380;10146;6970;6697;5570;5484;5134;4673;4617;3679;3172;3146;2796;1172;299
AGTGGTTTCAAA	253671	TGACAGCTCAGATTAATGT;CAGGGTTCGGGTGTTGGGG;CTTGGAGGATCTGGTTTAG;ACTCCGGTCCTCACCTGCC;AACTACTCTTCAACACCAC;GAGGTCATAACTATCAGGG;CTGTGTGACTCACGCTGTT;GGGTGTTCTGGCCACTGCT;GCATGTCCCTGGATGACTT;TCGATAGCCTTCCCTATCT;GCTTTAGCTTGCCCAAGGC;ATTGGTCAAGAGAACCGAC;ACCACAAGTATTATCTGGT;TGAACACTAAAAAATTACC;AGGCTGATTTCTCAAAGGA;GATGCTGGGGACAAACGCA;AACTGAGGTCCCATGAGCA;TAGTTCGCTTAGGAAACAA;TGACTCCAGTGTCTATGTT;ATTAGTAAGTACGAGGTGA…	106642;17624;13613;13210;12733;12436;12319;10266;6906;6719;5812;5703;5051;4880;4608;4195;3419;3154;2742;1388;251
TACACTCAAAAC	253519	GAGGTCATAACTATCAGGG;CAGGGTTCGGGTGTTGGGG;CTTGGAGGATCTGGTTTAG;CTGTGTGACTCACGCTGTT;ACTCCGGTCCTCACCTGCC;AACTACTCTTCAACACCAC;TGACAGCTCAGATTAATGT;GGGTGTTCTGGCCACTGCT;TCGATAGCCTTCCCTATCT;GCATGTCCCTGGATGACTT;GCTTTAGCTTGCCCAAGGC;ACCACAAGTATTATCTGGT;ATTGGTCAAGAGAACCGAC;TGAACACTAAAAAATTACC;AGGCTGATTTCTCAAAGGA;GATGCTGGGGACAAACGCA;AACTGAGGTCCCATGAGCA;TAGTTCGCTTAGGAAACAA;TGACTCCAGTGTCTATGTT;ATTAGTAAGTACGAGGTGA…	115162;16337;12738;12386;12056;12026;11290;10160;6754;6220;5787;5136;5002;4459;4199;3618;3488;3003;2472;986;240
TAGTATATCATT	251235	AACTACTCTTCAACACCAC;CAGGGTTCGGGTGTTGGGG;CTTGGAGGATCTGGTTTAG;CTGTGTGACTCACGCTGTT;ACTCCGGTCCTCACCTGCC;GAGGTCATAACTATCAGGG;TGACAGCTCAGATTAATGT;GGGTGTTCTGGCCACTGCT;GCATGTCCCTGGATGACTT;TCGATAGCCTTCCCTATCT;GCTTTAGCTTGCCCAAGGC;ATTGGTCAAGAGAACCGAC;ACCACAAGTATTATCTGGT;AGGCTGATTTCTCAAAGGA;TGAACACTAAAAAATTACC;GATGCTGGGGACAAACGCA;AACTGAGGTCCCATGAGCA;TAGTTCGCTTAGGAAACAA;TGACTCCAGTGTCTATGTT;ATTAGTAAGTACGAGGTGA…	111311;16510;13043;12274;12052;11706;11030;10328;6825;6521;5280;5194;5117;4663;4390;3970;3561;3064;2892;1238;266
CCTGCGGAGTGA	249132	ACTCCGGTCCTCACCTGCC;CAGGGTTCGGGTGTTGGGG;CTTGGAGGATCTGGTTTAG;CTGTGTGACTCACGCTGTT;GAGGTCATAACTATCAGGG;TGACAGCTCAGATTAATGT;AACTACTCTTCAACACCAC;GGGTGTTCTGGCCACTGCT;TCGATAGCCTTCCCTATCT;GCATGTCCCTGGATGACTT;ACCACAAGTATTATCTGGT;GCTTTAGCTTGCCCAAGGC;ATTGGTCAAGAGAACCGAC;TGAACACTAAAAAATTACC;AGGCTGATTTCTCAAAGGA;GATGCTGGGGACAAACGCA;TGACTCCAGTGTCTATGTT;AACTGAGGTCCCATGAGCA;TAGTTCGCTTAGGAAACAA;ATTAGTAAGTACGAGGTGA…	114595;15604;12261;12038;11680;11529;11047;9631;6100;6089;5406;5281;5022;4483;4096;3497;3216;3159;2927;1206;265
TCAGGGCTTGTG	211250	GGGTGTTCTGGCCACTGCT;CAGGGTTCGGGTGTTGGGG;CTTGGAGGATCTGGTTTAG;ACTCCGGTCCTCACCTGCC;CTGTGTGACTCACGCTGTT;AACTACTCTTCAACACCAC;GAGGTCATAACTATCAGGG;TGACAGCTCAGATTAATGT;TCGATAGCCTTCCCTATCT;GCATGTCCCTGGATGACTT;ACCACAAGTATTATCTGGT;GCTTTAGCTTGCCCAAGGC;ATTGGTCAAGAGAACCGAC;TGAACACTAAAAAATTACC;AGGCTGATTTCTCAAAGGA;GATGCTGGGGACAAACGCA;AACTGAGGTCCCATGAGCA;TAGTTCGCTTAGGAAACAA;TGACTCCAGTGTCTATGTT;ATTAGTAAGTACGAGGTGA…	93210;13833;10464;10293;10212;9950;9891;9340;5876;5789;4763;4548;4117;3838;3496;3275;2774;2415;2122;837;207
AATATGCATATG	147353	GCATGTCCCTGGATGACTT;CAGGGTTCGGGTGTTGGGG;CTTGGAGGATCTGGTTTAG;ACTCCGGTCCTCACCTGCC;GAGGTCATAACTATCAGGG;CTGTGTGACTCACGCTGTT;AACTACTCTTCAACACCAC;TGACAGCTCAGATTAATGT;GGGTGTTCTGGCCACTGCT;TCGATAGCCTTCCCTATCT;GCTTTAGCTTGCCCAAGGC;ATTGGTCAAGAGAACCGAC;ACCACAAGTATTATCTGGT;AGGCTGATTTCTCAAAGGA;TGAACACTAAAAAATTACC;GATGCTGGGGACAAACGCA;AACTGAGGTCCCATGAGCA;TAGTTCGCTTAGGAAACAA;TGACTCCAGTGTCTATGTT;ATTAGTAAGTACGAGGTGA…	59153;9999;8027;7890;7624;7445;7248;6603;5997;3928;3280;2926;2917;2782;2736;2237;2109;1943;1464;873;172
TGTGGTGACCCT	137768	TCGATAGCCTTCCCTATCT;CAGGGTTCGGGTGTTGGGG;AACTACTCTTCAACACCAC;CTGTGTGACTCACGCTGTT;CTTGGAGGATCTGGTTTAG;ACTCCGGTCCTCACCTGCC;GAGGTCATAACTATCAGGG;TGACAGCTCAGATTAATGT;GGGTGTTCTGGCCACTGCT;GCATGTCCCTGGATGACTT;GCTTTAGCTTGCCCAAGGC;ATTGGTCAAGAGAACCGAC;ACCACAAGTATTATCTGGT;TGAACACTAAAAAATTACC;AGGCTGATTTCTCAAAGGA;GATGCTGGGGACAAACGCA;AACTGAGGTCCCATGAGCA;TAGTTCGCTTAGGAAACAA;TGACTCCAGTGTCTATGTT;ATTAGTAAGTACGAGGTGA…	55919;8997;7349;7272;7057;6853;6829;6402;5348;3584;3280;2930;2904;2662;2523;2146;1742;1719;1487;609;156
GGGTACACAAAG	120552	GCTTTAGCTTGCCCAAGGC;CAGGGTTCGGGTGTTGGGG;AACTACTCTTCAACACCAC;CTTGGAGGATCTGGTTTAG;CTGTGTGACTCACGCTGTT;GAGGTCATAACTATCAGGG;ACTCCGGTCCTCACCTGCC;TGACAGCTCAGATTAATGT;GGGTGTTCTGGCCACTGCT;GCATGTCCCTGGATGACTT;TCGATAGCCTTCCCTATCT;ATTGGTCAAGAGAACCGAC;ACCACAAGTATTATCTGGT;AGGCTGATTTCTCAAAGGA;TGAACACTAAAAAATTACC;GATGCTGGGGACAAACGCA;TAGTTCGCTTAGGAAACAA;AACTGAGGTCCCATGAGCA;TGACTCCAGTGTCTATGTT;ATTAGTAAGTACGAGGTGA…	47141;9282;6463;6246;6180;5901;5881;5544;5092;3361;3146;2500;2252;2224;2116;1886;1627;1561;1404;593;152
ACGGGTAGCTTC	118009	TGAACACTAAAAAATTACC;CAGGGTTCGGGTGTTGGGG;CTTGGAGGATCTGGTTTAG;AACTACTCTTCAACACCAC;CTGTGTGACTCACGCTGTT;GAGGTCATAACTATCAGGG;TGACAGCTCAGATTAATGT;ACTCCGGTCCTCACCTGCC;GGGTGTTCTGGCCACTGCT;GCATGTCCCTGGATGACTT;TCGATAGCCTTCCCTATCT;GCTTTAGCTTGCCCAAGGC;ATTGGTCAAGAGAACCGAC;ACCACAAGTATTATCTGGT;AGGCTGATTTCTCAAAGGA;GATGCTGGGGACAAACGCA;AACTGAGGTCCCATGAGCA;TGACTCCAGTGTCTATGTT;TAGTTCGCTTAGGAAACAA;ATTAGTAAGTACGAGGTGA…	40373;8897;7107;6711;6540;6422;5746;5723;5492;3648;3403;3013;2665;2609;2476;1961;1757;1459;1361;506;140
ATTTCATTATGT	114445	ATTGGTCAAGAGAACCGAC;CAGGGTTCGGGTGTTGGGG;CTTGGAGGATCTGGTTTAG;AACTACTCTTCAACACCAC;GAGGTCATAACTATCAGGG;ACTCCGGTCCTCACCTGCC;CTGTGTGACTCACGCTGTT;TGACAGCTCAGATTAATGT;GGGTGTTCTGGCCACTGCT;TCGATAGCCTTCCCTATCT;GCATGTCCCTGGATGACTT;GCTTTAGCTTGCCCAAGGC;TGAACACTAAAAAATTACC;ACCACAAGTATTATCTGGT;AGGCTGATTTCTCAAAGGA;GATGCTGGGGACAAACGCA;TGACTCCAGTGTCTATGTT;TAGTTCGCTTAGGAAACAA;AACTGAGGTCCCATGAGCA;ATTAGTAAGTACGAGGTGA…	44207;8147;6601;6158;6131;5807;5766;5261;4521;3051;2906;2474;2261;2185;2129;1798;1479;1458;1424;577;104
AGGGGGATAGGT	113466	ACCACAAGTATTATCTGGT;CAGGGTTCGGGTGTTGGGG;AACTACTCTTCAACACCAC;GAGGTCATAACTATCAGGG;CTTGGAGGATCTGGTTTAG;ACTCCGGTCCTCACCTGCC;TGACAGCTCAGATTAATGT;CTGTGTGACTCACGCTGTT;GGGTGTTCTGGCCACTGCT;TCGATAGCCTTCCCTATCT;GCATGTCCCTGGATGACTT;GCTTTAGCTTGCCCAAGGC;ATTGGTCAAGAGAACCGAC;TGAACACTAAAAAATTACC;AGGCTGATTTCTCAAAGGA;GATGCTGGGGACAAACGCA;AACTGAGGTCCCATGAGCA;TGACTCCAGTGTCTATGTT;TAGTTCGCTTAGGAAACAA;ATTAGTAAGTACGAGGTGA…	47015;7902;5680;5539;5404;5318;5293;5250;4941;3462;2738;2498;2325;2011;1741;1670;1484;1224;1201;651;119
GCTTCATCCGGC	98508	AGGCTGATTTCTCAAAGGA;CAGGGTTCGGGTGTTGGGG;CTTGGAGGATCTGGTTTAG;GAGGTCATAACTATCAGGG;ACTCCGGTCCTCACCTGCC;CTGTGTGACTCACGCTGTT;AACTACTCTTCAACACCAC;GGGTGTTCTGGCCACTGCT;TGACAGCTCAGATTAATGT;GCATGTCCCTGGATGACTT;TCGATAGCCTTCCCTATCT;GCTTTAGCTTGCCCAAGGC;ATTGGTCAAGAGAACCGAC;ACCACAAGTATTATCTGGT;GATGCTGGGGACAAACGCA;TGAACACTAAAAAATTACC;AACTGAGGTCCCATGAGCA;TAGTTCGCTTAGGAAACAA;TGACTCCAGTGTCTATGTT;ATTAGTAAGTACGAGGTGA…	37854;7047;5578;5039;4996;4830;4620;4568;4532;2647;2444;2442;2127;2076;1628;1622;1440;1326;1130;479;83
TTGGCAGATTCG	90430	GATGCTGGGGACAAACGCA;CAGGGTTCGGGTGTTGGGG;CTTGGAGGATCTGGTTTAG;AACTACTCTTCAACACCAC;GAGGTCATAACTATCAGGG;TGACAGCTCAGATTAATGT;CTGTGTGACTCACGCTGTT;ACTCCGGTCCTCACCTGCC;GGGTGTTCTGGCCACTGCT;TCGATAGCCTTCCCTATCT;GCATGTCCCTGGATGACTT;GCTTTAGCTTGCCCAAGGC;ATTGGTCAAGAGAACCGAC;ACCACAAGTATTATCTGGT;TGAACACTAAAAAATTACC;AGGCTGATTTCTCAAAGGA;AACTGAGGTCCCATGAGCA;TAGTTCGCTTAGGAAACAA;TGACTCCAGTGTCTATGTT;ATTAGTAAGTACGAGGTGA…	31888;6410;5168;4843;4742;4730;4666;4458;3893;2919;2466;2277;2126;2061;1895;1618;1361;1274;1106;451;78
TTAAACTGCTTG	75119	TAGTTCGCTTAGGAAACAA;CAGGGTTCGGGTGTTGGGG;CTTGGAGGATCTGGTTTAG;CTGTGTGACTCACGCTGTT;TGACAGCTCAGATTAATGT;GAGGTCATAACTATCAGGG;AACTACTCTTCAACACCAC;ACTCCGGTCCTCACCTGCC;GGGTGTTCTGGCCACTGCT;TCGATAGCCTTCCCTATCT;GCATGTCCCTGGATGACTT;ATTGGTCAAGAGAACCGAC;GCTTTAGCTTGCCCAAGGC;AGGCTGATTTCTCAAAGGA;ACCACAAGTATTATCTGGT;TGAACACTAAAAAATTACC;GATGCTGGGGACAAACGCA;AACTGAGGTCCCATGAGCA;TGACTCCAGTGTCTATGTT;ATTAGTAAGTACGAGGTGA…	24924;5223;4580;4185;4116;4107;3913;3894;3608;2335;2324;1944;1649;1613;1583;1510;1185;1047;937;372;70
CGTAATTATGAT	72444	AACTGAGGTCCCATGAGCA;CAGGGTTCGGGTGTTGGGG;CTTGGAGGATCTGGTTTAG;AACTACTCTTCAACACCAC;CTGTGTGACTCACGCTGTT;ACTCCGGTCCTCACCTGCC;TGACAGCTCAGATTAATGT;GAGGTCATAACTATCAGGG;GGGTGTTCTGGCCACTGCT;GCATGTCCCTGGATGACTT;TCGATAGCCTTCCCTATCT;GCTTTAGCTTGCCCAAGGC;ACCACAAGTATTATCTGGT;ATTGGTCAAGAGAACCGAC;TGAACACTAAAAAATTACC;AGGCTGATTTCTCAAAGGA;GATGCTGGGGACAAACGCA;TGACTCCAGTGTCTATGTT;TAGTTCGCTTAGGAAACAA;ATTAGTAAGTACGAGGTGA…	31219;4429;3779;3329;3299;3297;3294;3292;3008;1813;1644;1515;1423;1231;1183;1074;1063;958;883;530;181
ACCGTCATGTAA	57728	TGACTCCAGTGTCTATGTT;CAGGGTTCGGGTGTTGGGG;AACTACTCTTCAACACCAC;CTTGGAGGATCTGGTTTAG;ACTCCGGTCCTCACCTGCC;CTGTGTGACTCACGCTGTT;TGACAGCTCAGATTAATGT;GAGGTCATAACTATCAGGG;GGGTGTTCTGGCCACTGCT;GCATGTCCCTGGATGACTT;GCTTTAGCTTGCCCAAGGC;AACTGAGGTCCCATGAGCA;ACCACAAGTATTATCTGGT;TCGATAGCCTTCCCTATCT;TGAACACTAAAAAATTACC;ATTGGTCAAGAGAACCGAC;AGGCTGATTTCTCAAAGGA;GATGCTGGGGACAAACGCA;TAGTTCGCTTAGGAAACAA;ATTAGTAAGTACGAGGTGA…	22933;3901;2873;2843;2809;2695;2680;2647;2318;1487;1441;1383;1358;1355;1144;1128;917;721;604;413;78
TAGGTAGTATAT	25062	ATTAGTAAGTACGAGGTGA;CAGGGTTCGGGTGTTGGGG;CTGTGTGACTCACGCTGTT;GAGGTCATAACTATCAGGG;CTTGGAGGATCTGGTTTAG;ACTCCGGTCCTCACCTGCC;TGACAGCTCAGATTAATGT;AACTACTCTTCAACACCAC;GGGTGTTCTGGCCACTGCT;TCGATAGCCTTCCCTATCT;ATTGGTCAAGAGAACCGAC;GCATGTCCCTGGATGACTT;GCTTTAGCTTGCCCAAGGC;TGAACACTAAAAAATTACC;AGGCTGATTTCTCAAAGGA;AACTGAGGTCCCATGAGCA;ACCACAAGTATTATCTGGT;GATGCTGGGGACAAACGCA;TGACTCCAGTGTCTATGTT;TAGTTCGCTTAGGAAACAA…	10444;1700;1206;1166;1165;1157;1047;1046;878;729;585;579;491;456;452;446;425;382;375;312;21
