# Supplementary material for: Frequent sgRNA-barcode recombination in single-cell perturbation assays
Source: PLoS One. 2018 Jun 6;13(6):e0198635. doi: 10.1371/journal.pone.0198635 (PMC5991360; doi:10.1371/journal.pone.0198635)
Supplement: S1 File — (GZ) [file pone.0198635.s002.tar.gz › Supplementary_Data/RX206.known_sgRNA_summary.txt]

CGCTGTGTTCTT	132127	CAGGGTTCGGGTGTTGGGG;ACTCCGGTCCTCACCTGCC;CTTGGAGGATCTGGTTTAG;CTGTGTGACTCACGCTGTT;GAGGTCATAACTATCAGGG;AACTACTCTTCAACACCAC;TGACAGCTCAGATTAATGT;TCGATAGCCTTCCCTATCT;GGGTGTTCTGGCCACTGCT;GCTTTAGCTTGCCCAAGGC;GCATGTCCCTGGATGACTT;ATTGGTCAAGAGAACCGAC;AGGCTGATTTCTCAAAGGA;ACCACAAGTATTATCTGGT;TGACTCCAGTGTCTATGTT;TGAACACTAAAAAATTACC;AACTGAGGTCCCATGAGCA;GATGCTGGGGACAAACGCA;TAGTTCGCTTAGGAAACAA;ATTAGTAAGTACGAGGTGA…	67571;6698;6554;6264;5844;5483;5455;3197;3162;3023;2962;2548;2221;2078;1938;1857;1850;1392;1155;829;46
TACACTCAAAAC	94170	GAGGTCATAACTATCAGGG;CAGGGTTCGGGTGTTGGGG;ACTCCGGTCCTCACCTGCC;CTTGGAGGATCTGGTTTAG;AACTACTCTTCAACACCAC;CTGTGTGACTCACGCTGTT;TGACAGCTCAGATTAATGT;GGGTGTTCTGGCCACTGCT;TCGATAGCCTTCCCTATCT;GCTTTAGCTTGCCCAAGGC;GCATGTCCCTGGATGACTT;ATTGGTCAAGAGAACCGAC;ACCACAAGTATTATCTGGT;AGGCTGATTTCTCAAAGGA;TGAACACTAAAAAATTACC;GATGCTGGGGACAAACGCA;AACTGAGGTCCCATGAGCA;TGACTCCAGTGTCTATGTT;TAGTTCGCTTAGGAAACAA;ATTAGTAAGTACGAGGTGA…	43766;6717;5166;4569;4290;4237;3788;2744;2697;2414;2389;1733;1704;1644;1379;1206;1203;1096;818;486;124
AGTGGTTTCAAA	94098	TGACAGCTCAGATTAATGT;CAGGGTTCGGGTGTTGGGG;CTGTGTGACTCACGCTGTT;GAGGTCATAACTATCAGGG;CTTGGAGGATCTGGTTTAG;ACTCCGGTCCTCACCTGCC;AACTACTCTTCAACACCAC;GCATGTCCCTGGATGACTT;GGGTGTTCTGGCCACTGCT;GCTTTAGCTTGCCCAAGGC;TCGATAGCCTTCCCTATCT;ACCACAAGTATTATCTGGT;AGGCTGATTTCTCAAAGGA;TGAACACTAAAAAATTACC;ATTGGTCAAGAGAACCGAC;GATGCTGGGGACAAACGCA;AACTGAGGTCCCATGAGCA;TGACTCCAGTGTCTATGTT;TAGTTCGCTTAGGAAACAA;ATTAGTAAGTACGAGGTGA…	39039;7157;5572;5144;5107;5064;4702;2792;2764;2403;2360;1976;1649;1642;1624;1444;1258;992;881;439;89
GTGTGCGATAGT	94051	CTGTGTGACTCACGCTGTT;CAGGGTTCGGGTGTTGGGG;CTTGGAGGATCTGGTTTAG;AACTACTCTTCAACACCAC;ACTCCGGTCCTCACCTGCC;TGACAGCTCAGATTAATGT;GAGGTCATAACTATCAGGG;GGGTGTTCTGGCCACTGCT;GCTTTAGCTTGCCCAAGGC;GCATGTCCCTGGATGACTT;TCGATAGCCTTCCCTATCT;ATTGGTCAAGAGAACCGAC;TGAACACTAAAAAATTACC;ACCACAAGTATTATCTGGT;AGGCTGATTTCTCAAAGGA;AACTGAGGTCCCATGAGCA;TGACTCCAGTGTCTATGTT;GATGCTGGGGACAAACGCA;TAGTTCGCTTAGGAAACAA;ATTAGTAAGTACGAGGTGA…	44974;6415;5035;4498;4445;4054;3932;2385;2330;2291;2280;2004;1642;1569;1449;1191;1154;1136;882;330;55
CCTGCGGAGTGA	92621	ACTCCGGTCCTCACCTGCC;CAGGGTTCGGGTGTTGGGG;CTTGGAGGATCTGGTTTAG;AACTACTCTTCAACACCAC;CTGTGTGACTCACGCTGTT;GAGGTCATAACTATCAGGG;TGACAGCTCAGATTAATGT;GGGTGTTCTGGCCACTGCT;GCTTTAGCTTGCCCAAGGC;GCATGTCCCTGGATGACTT;TCGATAGCCTTCCCTATCT;ATTGGTCAAGAGAACCGAC;ACCACAAGTATTATCTGGT;AACTGAGGTCCCATGAGCA;TGAACACTAAAAAATTACC;AGGCTGATTTCTCAAAGGA;GATGCTGGGGACAAACGCA;TGACTCCAGTGTCTATGTT;TAGTTCGCTTAGGAAACAA;ATTAGTAAGTACGAGGTGA…	45871;6050;4757;4280;4250;4066;3707;2347;2326;2046;1976;1726;1560;1405;1373;1311;1228;933;795;530;84
GGGTGGACCTAT	92187	CTTGGAGGATCTGGTTTAG;CAGGGTTCGGGTGTTGGGG;ACTCCGGTCCTCACCTGCC;CTGTGTGACTCACGCTGTT;AACTACTCTTCAACACCAC;GAGGTCATAACTATCAGGG;TGACAGCTCAGATTAATGT;TCGATAGCCTTCCCTATCT;GGGTGTTCTGGCCACTGCT;GCATGTCCCTGGATGACTT;ATTGGTCAAGAGAACCGAC;GCTTTAGCTTGCCCAAGGC;ACCACAAGTATTATCTGGT;TGAACACTAAAAAATTACC;AGGCTGATTTCTCAAAGGA;AACTGAGGTCCCATGAGCA;GATGCTGGGGACAAACGCA;TAGTTCGCTTAGGAAACAA;TGACTCCAGTGTCTATGTT;ATTAGTAAGTACGAGGTGA…	41991;6702;4802;4572;4319;4202;4042;2856;2402;2225;2078;2002;1700;1505;1439;1327;1313;1070;1056;509;75
TAGTATATCATT	87787	AACTACTCTTCAACACCAC;CAGGGTTCGGGTGTTGGGG;GAGGTCATAACTATCAGGG;ACTCCGGTCCTCACCTGCC;CTTGGAGGATCTGGTTTAG;CTGTGTGACTCACGCTGTT;TGACAGCTCAGATTAATGT;GGGTGTTCTGGCCACTGCT;TCGATAGCCTTCCCTATCT;GCATGTCCCTGGATGACTT;GCTTTAGCTTGCCCAAGGC;ATTGGTCAAGAGAACCGAC;AGGCTGATTTCTCAAAGGA;TGAACACTAAAAAATTACC;ACCACAAGTATTATCTGGT;GATGCTGGGGACAAACGCA;AACTGAGGTCCCATGAGCA;TGACTCCAGTGTCTATGTT;TAGTTCGCTTAGGAAACAA;ATTAGTAAGTACGAGGTGA…	39249;6449;4854;4493;4409;4286;4120;2754;2309;2109;2084;1839;1499;1424;1354;1343;1034;795;724;494;165
TCAGGGCTTGTG	66175	GGGTGTTCTGGCCACTGCT;CAGGGTTCGGGTGTTGGGG;CTGTGTGACTCACGCTGTT;CTTGGAGGATCTGGTTTAG;GAGGTCATAACTATCAGGG;ACTCCGGTCCTCACCTGCC;TGACAGCTCAGATTAATGT;AACTACTCTTCAACACCAC;TCGATAGCCTTCCCTATCT;GCATGTCCCTGGATGACTT;ATTGGTCAAGAGAACCGAC;GCTTTAGCTTGCCCAAGGC;GATGCTGGGGACAAACGCA;AGGCTGATTTCTCAAAGGA;ACCACAAGTATTATCTGGT;TGAACACTAAAAAATTACC;AACTGAGGTCCCATGAGCA;TAGTTCGCTTAGGAAACAA;TGACTCCAGTGTCTATGTT;ATTAGTAAGTACGAGGTGA…	23030;5403;4027;4018;3784;3696;3240;3166;2137;1782;1618;1580;1357;1280;1279;1243;1227;931;853;498;26
AATATGCATATG	52602	GCATGTCCCTGGATGACTT;CAGGGTTCGGGTGTTGGGG;ACTCCGGTCCTCACCTGCC;CTTGGAGGATCTGGTTTAG;GAGGTCATAACTATCAGGG;TGACAGCTCAGATTAATGT;AACTACTCTTCAACACCAC;CTGTGTGACTCACGCTGTT;GGGTGTTCTGGCCACTGCT;GCTTTAGCTTGCCCAAGGC;ATTGGTCAAGAGAACCGAC;TCGATAGCCTTCCCTATCT;ACCACAAGTATTATCTGGT;AGGCTGATTTCTCAAAGGA;TGAACACTAAAAAATTACC;GATGCTGGGGACAAACGCA;TGACTCCAGTGTCTATGTT;TAGTTCGCTTAGGAAACAA;AACTGAGGTCCCATGAGCA;ATTAGTAAGTACGAGGTGA…	20255;4042;3317;2999;2721;2626;2582;2577;1568;1419;1309;1293;1221;924;921;781;680;588;563;188;28
TGTGGTGACCCT	47814	TCGATAGCCTTCCCTATCT;CAGGGTTCGGGTGTTGGGG;CTTGGAGGATCTGGTTTAG;TGACAGCTCAGATTAATGT;ACTCCGGTCCTCACCTGCC;AACTACTCTTCAACACCAC;CTGTGTGACTCACGCTGTT;GAGGTCATAACTATCAGGG;GGGTGTTCTGGCCACTGCT;GCTTTAGCTTGCCCAAGGC;GCATGTCCCTGGATGACTT;ATTGGTCAAGAGAACCGAC;ACCACAAGTATTATCTGGT;TGAACACTAAAAAATTACC;AGGCTGATTTCTCAAAGGA;GATGCTGGGGACAAACGCA;TGACTCCAGTGTCTATGTT;AACTGAGGTCCCATGAGCA;TAGTTCGCTTAGGAAACAA;ATTAGTAAGTACGAGGTGA…	19546;3319;2815;2606;2521;2351;2243;1912;1354;1158;1134;1062;1047;952;902;860;753;705;373;140;61
GGGTACACAAAG	42648	GCTTTAGCTTGCCCAAGGC;CAGGGTTCGGGTGTTGGGG;CTTGGAGGATCTGGTTTAG;ACTCCGGTCCTCACCTGCC;CTGTGTGACTCACGCTGTT;AACTACTCTTCAACACCAC;GAGGTCATAACTATCAGGG;TGACAGCTCAGATTAATGT;GCATGTCCCTGGATGACTT;TCGATAGCCTTCCCTATCT;GGGTGTTCTGGCCACTGCT;ATTGGTCAAGAGAACCGAC;ACCACAAGTATTATCTGGT;AGGCTGATTTCTCAAAGGA;GATGCTGGGGACAAACGCA;TGAACACTAAAAAATTACC;AACTGAGGTCCCATGAGCA;TGACTCCAGTGTCTATGTT;TAGTTCGCTTAGGAAACAA;ATTAGTAAGTACGAGGTGA…	18047;3209;2468;2326;2158;2059;1940;1653;1027;1011;953;900;857;801;759;714;590;502;430;220;24
ATTTCATTATGT	38821	ATTGGTCAAGAGAACCGAC;CAGGGTTCGGGTGTTGGGG;ACTCCGGTCCTCACCTGCC;CTGTGTGACTCACGCTGTT;AACTACTCTTCAACACCAC;CTTGGAGGATCTGGTTTAG;GAGGTCATAACTATCAGGG;TGACAGCTCAGATTAATGT;GCTTTAGCTTGCCCAAGGC;GCATGTCCCTGGATGACTT;TCGATAGCCTTCCCTATCT;GGGTGTTCTGGCCACTGCT;ACCACAAGTATTATCTGGT;TGAACACTAAAAAATTACC;AGGCTGATTTCTCAAAGGA;GATGCTGGGGACAAACGCA;AACTGAGGTCCCATGAGCA;TAGTTCGCTTAGGAAACAA;TGACTCCAGTGTCTATGTT;ATTAGTAAGTACGAGGTGA…	15472;2997;2231;2185;2179;1762;1727;1692;1075;1068;959;933;859;753;710;675;656;391;344;98;55
ACGGGTAGCTTC	38532	TGAACACTAAAAAATTACC;CAGGGTTCGGGTGTTGGGG;CTGTGTGACTCACGCTGTT;GAGGTCATAACTATCAGGG;ACTCCGGTCCTCACCTGCC;CTTGGAGGATCTGGTTTAG;TGACAGCTCAGATTAATGT;AACTACTCTTCAACACCAC;TCGATAGCCTTCCCTATCT;GCATGTCCCTGGATGACTT;ACCACAAGTATTATCTGGT;GGGTGTTCTGGCCACTGCT;GCTTTAGCTTGCCCAAGGC;ATTGGTCAAGAGAACCGAC;AGGCTGATTTCTCAAAGGA;AACTGAGGTCCCATGAGCA;GATGCTGGGGACAAACGCA;TAGTTCGCTTAGGAAACAA;TGACTCCAGTGTCTATGTT;ATTAGTAAGTACGAGGTGA…	11818;3108;2611;2289;2188;2092;2008;1980;1496;1290;1167;1139;1119;1084;799;674;601;416;387;202;64
AGGGGGATAGGT	35944	ACCACAAGTATTATCTGGT;CAGGGTTCGGGTGTTGGGG;ACTCCGGTCCTCACCTGCC;CTTGGAGGATCTGGTTTAG;AACTACTCTTCAACACCAC;CTGTGTGACTCACGCTGTT;GAGGTCATAACTATCAGGG;TGACAGCTCAGATTAATGT;GCATGTCCCTGGATGACTT;GGGTGTTCTGGCCACTGCT;GCTTTAGCTTGCCCAAGGC;TCGATAGCCTTCCCTATCT;ATTGGTCAAGAGAACCGAC;GATGCTGGGGACAAACGCA;TGAACACTAAAAAATTACC;AGGCTGATTTCTCAAAGGA;AACTGAGGTCCCATGAGCA;TAGTTCGCTTAGGAAACAA;TGACTCCAGTGTCTATGTT;ATTAGTAAGTACGAGGTGA…	13776;2613;2313;2160;2062;1864;1644;1543;1056;1053;854;839;814;617;589;565;505;443;374;226;34
TTGGCAGATTCG	35507	GATGCTGGGGACAAACGCA;CAGGGTTCGGGTGTTGGGG;GAGGTCATAACTATCAGGG;CTGTGTGACTCACGCTGTT;AACTACTCTTCAACACCAC;CTTGGAGGATCTGGTTTAG;TGACAGCTCAGATTAATGT;ACTCCGGTCCTCACCTGCC;GCATGTCCCTGGATGACTT;TCGATAGCCTTCCCTATCT;ATTGGTCAAGAGAACCGAC;GCTTTAGCTTGCCCAAGGC;GGGTGTTCTGGCCACTGCT;ACCACAAGTATTATCTGGT;TGAACACTAAAAAATTACC;AACTGAGGTCCCATGAGCA;AGGCTGATTTCTCAAAGGA;TAGTTCGCTTAGGAAACAA;TGACTCCAGTGTCTATGTT;ATTAGTAAGTACGAGGTGA…	12262;2809;2276;2143;1895;1826;1816;1732;1128;1067;1057;961;869;861;644;566;500;436;426;180;53
GCTTCATCCGGC	35118	AGGCTGATTTCTCAAAGGA;CAGGGTTCGGGTGTTGGGG;CTGTGTGACTCACGCTGTT;GAGGTCATAACTATCAGGG;ACTCCGGTCCTCACCTGCC;CTTGGAGGATCTGGTTTAG;TGACAGCTCAGATTAATGT;AACTACTCTTCAACACCAC;GGGTGTTCTGGCCACTGCT;GCTTTAGCTTGCCCAAGGC;GCATGTCCCTGGATGACTT;TCGATAGCCTTCCCTATCT;ATTGGTCAAGAGAACCGAC;ACCACAAGTATTATCTGGT;AACTGAGGTCCCATGAGCA;TGAACACTAAAAAATTACC;GATGCTGGGGACAAACGCA;TGACTCCAGTGTCTATGTT;TAGTTCGCTTAGGAAACAA;ATTAGTAAGTACGAGGTGA…	13352;2336;2247;2005;1985;1857;1762;1661;1038;1015;886;873;805;775;674;583;406;332;312;197;17
CGTAATTATGAT	28642	AACTGAGGTCCCATGAGCA;CAGGGTTCGGGTGTTGGGG;ACTCCGGTCCTCACCTGCC;AACTACTCTTCAACACCAC;GAGGTCATAACTATCAGGG;TGACAGCTCAGATTAATGT;CTGTGTGACTCACGCTGTT;CTTGGAGGATCTGGTTTAG;GCATGTCCCTGGATGACTT;GCTTTAGCTTGCCCAAGGC;GGGTGTTCTGGCCACTGCT;TCGATAGCCTTCCCTATCT;ACCACAAGTATTATCTGGT;ATTGGTCAAGAGAACCGAC;GATGCTGGGGACAAACGCA;TGAACACTAAAAAATTACC;AGGCTGATTTCTCAAAGGA;TGACTCCAGTGTCTATGTT;ATTAGTAAGTACGAGGTGA;TAGTTCGCTTAGGAAACAA…	12623;1888;1537;1414;1395;1297;1208;1047;835;801;639;582;573;529;443;433;413;390;284;224;87
TTAAACTGCTTG	25036	TAGTTCGCTTAGGAAACAA;CAGGGTTCGGGTGTTGGGG;GAGGTCATAACTATCAGGG;CTTGGAGGATCTGGTTTAG;ACTCCGGTCCTCACCTGCC;CTGTGTGACTCACGCTGTT;AACTACTCTTCAACACCAC;TGACAGCTCAGATTAATGT;GGGTGTTCTGGCCACTGCT;GCATGTCCCTGGATGACTT;TCGATAGCCTTCCCTATCT;GCTTTAGCTTGCCCAAGGC;ACCACAAGTATTATCTGGT;ATTGGTCAAGAGAACCGAC;AGGCTGATTTCTCAAAGGA;GATGCTGGGGACAAACGCA;TGAACACTAAAAAATTACC;TGACTCCAGTGTCTATGTT;AACTGAGGTCCCATGAGCA;ATTAGTAAGTACGAGGTGA…	7561;2026;1727;1723;1503;1488;1339;1206;874;785;755;732;569;526;525;502;469;314;303;73;36
ACCGTCATGTAA	22436	TGACTCCAGTGTCTATGTT;CAGGGTTCGGGTGTTGGGG;GAGGTCATAACTATCAGGG;CTTGGAGGATCTGGTTTAG;ACTCCGGTCCTCACCTGCC;AACTACTCTTCAACACCAC;CTGTGTGACTCACGCTGTT;TGACAGCTCAGATTAATGT;GGGTGTTCTGGCCACTGCT;GCATGTCCCTGGATGACTT;ATTGGTCAAGAGAACCGAC;GCTTTAGCTTGCCCAAGGC;TGAACACTAAAAAATTACC;ACCACAAGTATTATCTGGT;TCGATAGCCTTCCCTATCT;AGGCTGATTTCTCAAAGGA;AACTGAGGTCCCATGAGCA;TAGTTCGCTTAGGAAACAA;GATGCTGGGGACAAACGCA;ATTAGTAAGTACGAGGTGA…	8788;1495;1205;1196;1188;1147;1052;1010;672;624;585;547;474;441;420;398;378;315;301;128;72
TAGGTAGTATAT	8887	ATTAGTAAGTACGAGGTGA;CAGGGTTCGGGTGTTGGGG;ACTCCGGTCCTCACCTGCC;GAGGTCATAACTATCAGGG;TGACAGCTCAGATTAATGT;AACTACTCTTCAACACCAC;CTTGGAGGATCTGGTTTAG;GCATGTCCCTGGATGACTT;CTGTGTGACTCACGCTGTT;TCGATAGCCTTCCCTATCT;GGGTGTTCTGGCCACTGCT;ACCACAAGTATTATCTGGT;AACTGAGGTCCCATGAGCA;GCTTTAGCTTGCCCAAGGC;TGACTCCAGTGTCTATGTT;ATTGGTCAAGAGAACCGAC;GATGCTGGGGACAAACGCA;AGGCTGATTTCTCAAAGGA;TGAACACTAAAAAATTACC;TAGTTCGCTTAGGAAACAA…	3383;604;590;438;424;407;393;352;339;265;250;232;201;197;180;178;132;120;91;67;44
