# Supplementary material for: Frequent sgRNA-barcode recombination in single-cell perturbation assays
Source: PLoS One. 2018 Jun 6;13(6):e0198635. doi: 10.1371/journal.pone.0198635 (PMC5991360; doi:10.1371/journal.pone.0198635)
Supplement: S1 File — (GZ) [file pone.0198635.s002.tar.gz › Supplementary_Data/DAA1.known_sgRNA_summary.txt]

CGCTGTGTTCTT	321820	CAGGGTTCGGGTGTTGGGG;GGGTGTTCTGGCCACTGCT;AGGCTGATTTCTCAAAGGA;ATTGGTCAAGAGAACCGAC;CTGTGTGACTCACGCTGTT;CTTGGAGGATCTGGTTTAG;TGACAGCTCAGATTAATGT;TCGATAGCCTTCCCTATCT;GATGCTGGGGACAAACGCA;GCATGTCCCTGGATGACTT;ACTCCGGTCCTCACCTGCC;AACTACTCTTCAACACCAC;ACCACAAGTATTATCTGGT;TAGTTCGCTTAGGAAACAA;GCTTTAGCTTGCCCAAGGC;TGACTCCAGTGTCTATGTT;GAGGTCATAACTATCAGGG;ATTAGTAAGTACGAGGTGA;TGAACACTAAAAAATTACC;AACTGAGGTCCCATGAGCA…	167581;15954;13549;13540;12784;11937;11850;11280;9447;9156;9114;7013;4802;4739;4634;3747;3263;2978;2394;1450;608
TCAGGGCTTGTG	312123	GGGTGTTCTGGCCACTGCT;CAGGGTTCGGGTGTTGGGG;CTGTGTGACTCACGCTGTT;AGGCTGATTTCTCAAAGGA;TGACAGCTCAGATTAATGT;GCATGTCCCTGGATGACTT;ATTGGTCAAGAGAACCGAC;GATGCTGGGGACAAACGCA;TCGATAGCCTTCCCTATCT;CTTGGAGGATCTGGTTTAG;AACTACTCTTCAACACCAC;ACTCCGGTCCTCACCTGCC;TAGTTCGCTTAGGAAACAA;ACCACAAGTATTATCTGGT;GCTTTAGCTTGCCCAAGGC;TGAACACTAAAAAATTACC;TGACTCCAGTGTCTATGTT;GAGGTCATAACTATCAGGG;ATTAGTAAGTACGAGGTGA;AACTGAGGTCCCATGAGCA…	153880;17989;14361;12414;12214;11650;11610;11152;11145;10723;8716;6632;5263;4765;4484;3831;3246;3045;2975;1776;252
GCTTCATCCGGC	268667	AGGCTGATTTCTCAAAGGA;CAGGGTTCGGGTGTTGGGG;GGGTGTTCTGGCCACTGCT;ATTGGTCAAGAGAACCGAC;CTGTGTGACTCACGCTGTT;CTTGGAGGATCTGGTTTAG;GATGCTGGGGACAAACGCA;TGACAGCTCAGATTAATGT;AACTACTCTTCAACACCAC;GCATGTCCCTGGATGACTT;TCGATAGCCTTCCCTATCT;ACTCCGGTCCTCACCTGCC;GCTTTAGCTTGCCCAAGGC;TAGTTCGCTTAGGAAACAA;ACCACAAGTATTATCTGGT;TGACTCCAGTGTCTATGTT;ATTAGTAAGTACGAGGTGA;TGAACACTAAAAAATTACC;GAGGTCATAACTATCAGGG;AACTGAGGTCCCATGAGCA…	111993;19571;16450;12540;12075;10645;10218;10082;9617;9535;8628;8221;6291;4444;4329;3488;3281;2959;2681;1312;307
GTGTGCGATAGT	251524	CTGTGTGACTCACGCTGTT;GGGTGTTCTGGCCACTGCT;CAGGGTTCGGGTGTTGGGG;GATGCTGGGGACAAACGCA;AGGCTGATTTCTCAAAGGA;CTTGGAGGATCTGGTTTAG;ATTGGTCAAGAGAACCGAC;TCGATAGCCTTCCCTATCT;GCATGTCCCTGGATGACTT;TGACAGCTCAGATTAATGT;AACTACTCTTCAACACCAC;ACTCCGGTCCTCACCTGCC;ACCACAAGTATTATCTGGT;TGACTCCAGTGTCTATGTT;GCTTTAGCTTGCCCAAGGC;TAGTTCGCTTAGGAAACAA;TGAACACTAAAAAATTACC;ATTAGTAAGTACGAGGTGA;GAGGTCATAACTATCAGGG;AACTGAGGTCCCATGAGCA…	121758;14749;13285;9542;9476;9397;9294;8895;8485;8415;7006;5889;4494;4202;4137;3752;2346;2306;2024;1982;90
TTGGCAGATTCG	232435	GATGCTGGGGACAAACGCA;CAGGGTTCGGGTGTTGGGG;GGGTGTTCTGGCCACTGCT;CTGTGTGACTCACGCTGTT;ATTGGTCAAGAGAACCGAC;AGGCTGATTTCTCAAAGGA;GCATGTCCCTGGATGACTT;TCGATAGCCTTCCCTATCT;TGACAGCTCAGATTAATGT;AACTACTCTTCAACACCAC;CTTGGAGGATCTGGTTTAG;ACTCCGGTCCTCACCTGCC;GCTTTAGCTTGCCCAAGGC;TAGTTCGCTTAGGAAACAA;ACCACAAGTATTATCTGGT;TGAACACTAAAAAATTACC;GAGGTCATAACTATCAGGG;TGACTCCAGTGTCTATGTT;ATTAGTAAGTACGAGGTGA;AACTGAGGTCCCATGAGCA…	95316;15428;13720;11450;11234;10429;9313;9285;8534;8489;8294;6962;4560;4214;3264;2981;2739;2578;2001;1559;85
AGTGGTTTCAAA	230962	TGACAGCTCAGATTAATGT;CAGGGTTCGGGTGTTGGGG;GGGTGTTCTGGCCACTGCT;ATTGGTCAAGAGAACCGAC;CTTGGAGGATCTGGTTTAG;CTGTGTGACTCACGCTGTT;AGGCTGATTTCTCAAAGGA;GATGCTGGGGACAAACGCA;GCATGTCCCTGGATGACTT;AACTACTCTTCAACACCAC;TCGATAGCCTTCCCTATCT;ACTCCGGTCCTCACCTGCC;TAGTTCGCTTAGGAAACAA;ACCACAAGTATTATCTGGT;GCTTTAGCTTGCCCAAGGC;TGAACACTAAAAAATTACC;TGACTCCAGTGTCTATGTT;GAGGTCATAACTATCAGGG;ATTAGTAAGTACGAGGTGA;AACTGAGGTCCCATGAGCA…	103786;15124;12231;10939;10526;9303;8735;8349;8326;8296;8266;4665;3805;3411;3403;2989;2465;2356;2234;1319;434
GGGTGGACCTAT	230537	CTTGGAGGATCTGGTTTAG;CAGGGTTCGGGTGTTGGGG;GGGTGTTCTGGCCACTGCT;AGGCTGATTTCTCAAAGGA;CTGTGTGACTCACGCTGTT;TGACAGCTCAGATTAATGT;ATTGGTCAAGAGAACCGAC;GATGCTGGGGACAAACGCA;TCGATAGCCTTCCCTATCT;GCATGTCCCTGGATGACTT;AACTACTCTTCAACACCAC;ACTCCGGTCCTCACCTGCC;GCTTTAGCTTGCCCAAGGC;ACCACAAGTATTATCTGGT;TGACTCCAGTGTCTATGTT;TAGTTCGCTTAGGAAACAA;ATTAGTAAGTACGAGGTGA;TGAACACTAAAAAATTACC;GAGGTCATAACTATCAGGG;AACTGAGGTCCCATGAGCA…	111894;14634;11944;10341;9996;8666;8545;7626;7266;7042;6597;6035;4277;3869;2673;2670;2188;1996;1171;923;184
ATTTCATTATGT	229327	ATTGGTCAAGAGAACCGAC;CAGGGTTCGGGTGTTGGGG;GGGTGTTCTGGCCACTGCT;AGGCTGATTTCTCAAAGGA;CTTGGAGGATCTGGTTTAG;GATGCTGGGGACAAACGCA;CTGTGTGACTCACGCTGTT;GCATGTCCCTGGATGACTT;TGACAGCTCAGATTAATGT;TCGATAGCCTTCCCTATCT;AACTACTCTTCAACACCAC;ACTCCGGTCCTCACCTGCC;TAGTTCGCTTAGGAAACAA;GCTTTAGCTTGCCCAAGGC;ACCACAAGTATTATCTGGT;TGAACACTAAAAAATTACC;ATTAGTAAGTACGAGGTGA;TGACTCCAGTGTCTATGTT;GAGGTCATAACTATCAGGG;AACTGAGGTCCCATGAGCA…	104789;14159;13047;10389;9007;8793;8745;8164;8124;7997;6440;5572;4648;4129;3238;3002;2992;2479;2060;1256;297
AATATGCATATG	205032	GCATGTCCCTGGATGACTT;CAGGGTTCGGGTGTTGGGG;GGGTGTTCTGGCCACTGCT;CTGTGTGACTCACGCTGTT;CTTGGAGGATCTGGTTTAG;AGGCTGATTTCTCAAAGGA;TCGATAGCCTTCCCTATCT;TGACAGCTCAGATTAATGT;ATTGGTCAAGAGAACCGAC;GATGCTGGGGACAAACGCA;AACTACTCTTCAACACCAC;ACTCCGGTCCTCACCTGCC;GCTTTAGCTTGCCCAAGGC;TAGTTCGCTTAGGAAACAA;ACCACAAGTATTATCTGGT;TGACTCCAGTGTCTATGTT;TGAACACTAAAAAATTACC;ATTAGTAAGTACGAGGTGA;GAGGTCATAACTATCAGGG;AACTGAGGTCCCATGAGCA…	86736;11860;10314;9848;9385;9377;8455;8252;8074;7155;6797;6618;4924;3559;3274;2853;2373;1892;1816;1165;305
TGTGGTGACCCT	189323	TCGATAGCCTTCCCTATCT;CAGGGTTCGGGTGTTGGGG;GGGTGTTCTGGCCACTGCT;AGGCTGATTTCTCAAAGGA;CTGTGTGACTCACGCTGTT;CTTGGAGGATCTGGTTTAG;TGACAGCTCAGATTAATGT;ATTGGTCAAGAGAACCGAC;GATGCTGGGGACAAACGCA;GCATGTCCCTGGATGACTT;AACTACTCTTCAACACCAC;ACTCCGGTCCTCACCTGCC;GCTTTAGCTTGCCCAAGGC;TAGTTCGCTTAGGAAACAA;ACCACAAGTATTATCTGGT;GAGGTCATAACTATCAGGG;ATTAGTAAGTACGAGGTGA;TGAACACTAAAAAATTACC;TGACTCCAGTGTCTATGTT;AACTGAGGTCCCATGAGCA…	88557;11510;9756;7957;7705;7671;7486;6847;6555;5475;5162;4561;4387;3918;3016;2388;1805;1700;1696;886;285
TAGTATATCATT	167102	AACTACTCTTCAACACCAC;CAGGGTTCGGGTGTTGGGG;GGGTGTTCTGGCCACTGCT;CTTGGAGGATCTGGTTTAG;ATTGGTCAAGAGAACCGAC;AGGCTGATTTCTCAAAGGA;CTGTGTGACTCACGCTGTT;TCGATAGCCTTCCCTATCT;GCATGTCCCTGGATGACTT;GATGCTGGGGACAAACGCA;TGACAGCTCAGATTAATGT;GCTTTAGCTTGCCCAAGGC;ACTCCGGTCCTCACCTGCC;TAGTTCGCTTAGGAAACAA;TGACTCCAGTGTCTATGTT;ACCACAAGTATTATCTGGT;ATTAGTAAGTACGAGGTGA;TGAACACTAAAAAATTACC;GAGGTCATAACTATCAGGG;AAGAGAACCTCAAACTAGG…	76780;10550;10227;6925;6777;6691;6160;5561;5491;5144;4971;4248;3663;3061;2513;2401;1882;1735;1226;561;535
CCTGCGGAGTGA	142445	ACTCCGGTCCTCACCTGCC;GGGTGTTCTGGCCACTGCT;CAGGGTTCGGGTGTTGGGG;CTGTGTGACTCACGCTGTT;ATTGGTCAAGAGAACCGAC;CTTGGAGGATCTGGTTTAG;GATGCTGGGGACAAACGCA;AGGCTGATTTCTCAAAGGA;AACTACTCTTCAACACCAC;TGACAGCTCAGATTAATGT;TCGATAGCCTTCCCTATCT;GCATGTCCCTGGATGACTT;ACCACAAGTATTATCTGGT;TAGTTCGCTTAGGAAACAA;GCTTTAGCTTGCCCAAGGC;TGAACACTAAAAAATTACC;ATTAGTAAGTACGAGGTGA;TGACTCCAGTGTCTATGTT;GAGGTCATAACTATCAGGG;AACTGAGGTCCCATGAGCA…	69911;8064;7007;6829;5564;5496;4211;4196;4115;4015;3979;3698;3468;2363;2113;1724;1713;1595;1306;966;112
TTAAACTGCTTG	115131	TAGTTCGCTTAGGAAACAA;GGGTGTTCTGGCCACTGCT;ATTGGTCAAGAGAACCGAC;AGGCTGATTTCTCAAAGGA;CAGGGTTCGGGTGTTGGGG;GATGCTGGGGACAAACGCA;CTGTGTGACTCACGCTGTT;CTTGGAGGATCTGGTTTAG;GCATGTCCCTGGATGACTT;TCGATAGCCTTCCCTATCT;TGACAGCTCAGATTAATGT;ACTCCGGTCCTCACCTGCC;AACTACTCTTCAACACCAC;GCTTTAGCTTGCCCAAGGC;GAGGTCATAACTATCAGGG;ATTAGTAAGTACGAGGTGA;ACCACAAGTATTATCTGGT;TGACTCCAGTGTCTATGTT;TGAACACTAAAAAATTACC;AACTGAGGTCCCATGAGCA…	40224;8143;6792;5898;5515;5185;5010;4757;4720;4336;3940;3791;3732;2925;2479;2122;1970;1546;1032;883;131
GGGTACACAAAG	112239	GCTTTAGCTTGCCCAAGGC;GGGTGTTCTGGCCACTGCT;CAGGGTTCGGGTGTTGGGG;AGGCTGATTTCTCAAAGGA;CTTGGAGGATCTGGTTTAG;ATTGGTCAAGAGAACCGAC;CTGTGTGACTCACGCTGTT;ACTCCGGTCCTCACCTGCC;TCGATAGCCTTCCCTATCT;TGACAGCTCAGATTAATGT;GATGCTGGGGACAAACGCA;AACTACTCTTCAACACCAC;GCATGTCCCTGGATGACTT;ACCACAAGTATTATCTGGT;TAGTTCGCTTAGGAAACAA;TGAACACTAAAAAATTACC;ATTAGTAAGTACGAGGTGA;TGACTCCAGTGTCTATGTT;AACTGAGGTCCCATGAGCA;GAGGTCATAACTATCAGGG…	48292;7502;7362;5298;4785;4741;4417;3660;3592;3457;3418;3308;3207;1788;1723;1629;1456;951;752;611;290
AGGGGGATAGGT	101836	ACCACAAGTATTATCTGGT;CAGGGTTCGGGTGTTGGGG;GGGTGTTCTGGCCACTGCT;CTGTGTGACTCACGCTGTT;ATTGGTCAAGAGAACCGAC;AGGCTGATTTCTCAAAGGA;GCATGTCCCTGGATGACTT;TCGATAGCCTTCCCTATCT;CTTGGAGGATCTGGTTTAG;TGACAGCTCAGATTAATGT;AACTACTCTTCAACACCAC;GATGCTGGGGACAAACGCA;ACTCCGGTCCTCACCTGCC;GCTTTAGCTTGCCCAAGGC;TGACTCCAGTGTCTATGTT;TAGTTCGCTTAGGAAACAA;TGAACACTAAAAAATTACC;GAGGTCATAACTATCAGGG;ATTAGTAAGTACGAGGTGA;AACTGAGGTCCCATGAGCA…	46194;6265;5344;4805;4208;3755;3688;3671;3347;3154;2985;2481;2262;2194;1793;1668;1269;984;795;713;261
ACGGGTAGCTTC	78656	TGAACACTAAAAAATTACC;GGGTGTTCTGGCCACTGCT;CAGGGTTCGGGTGTTGGGG;CTGTGTGACTCACGCTGTT;ATTGGTCAAGAGAACCGAC;TCGATAGCCTTCCCTATCT;GCATGTCCCTGGATGACTT;GATGCTGGGGACAAACGCA;CTTGGAGGATCTGGTTTAG;AACTACTCTTCAACACCAC;TGACAGCTCAGATTAATGT;AGGCTGATTTCTCAAAGGA;ACCACAAGTATTATCTGGT;ACTCCGGTCCTCACCTGCC;TGACTCCAGTGTCTATGTT;TAGTTCGCTTAGGAAACAA;GCTTTAGCTTGCCCAAGGC;AACTGAGGTCCCATGAGCA;GAGGTCATAACTATCAGGG;ATTAGTAAGTACGAGGTGA…	25880;5274;4626;4196;3985;3684;3554;3414;3110;2981;2971;2833;2683;2427;1749;1398;1073;1066;796;784;172
ACCGTCATGTAA	69519	TGACTCCAGTGTCTATGTT;CAGGGTTCGGGTGTTGGGG;GGGTGTTCTGGCCACTGCT;TCGATAGCCTTCCCTATCT;AACTACTCTTCAACACCAC;CTTGGAGGATCTGGTTTAG;ATTGGTCAAGAGAACCGAC;CTGTGTGACTCACGCTGTT;TGACAGCTCAGATTAATGT;GATGCTGGGGACAAACGCA;GCATGTCCCTGGATGACTT;AGGCTGATTTCTCAAAGGA;GCTTTAGCTTGCCCAAGGC;ACTCCGGTCCTCACCTGCC;ACCACAAGTATTATCTGGT;TAGTTCGCTTAGGAAACAA;AACTGAGGTCCCATGAGCA;ATTAGTAAGTACGAGGTGA;TGAACACTAAAAAATTACC;GAGGTCATAACTATCAGGG…	32556;4048;3170;2978;2685;2656;2540;2513;2388;2226;2044;1821;1331;1328;1240;1114;855;784;718;460;64
TAGGTAGTATAT	59561	ATTAGTAAGTACGAGGTGA;CAGGGTTCGGGTGTTGGGG;GGGTGTTCTGGCCACTGCT;ATTGGTCAAGAGAACCGAC;AACTACTCTTCAACACCAC;GCATGTCCCTGGATGACTT;CTGTGTGACTCACGCTGTT;GATGCTGGGGACAAACGCA;TGACAGCTCAGATTAATGT;CTTGGAGGATCTGGTTTAG;TCGATAGCCTTCCCTATCT;AGGCTGATTTCTCAAAGGA;GCTTTAGCTTGCCCAAGGC;ACTCCGGTCCTCACCTGCC;TGACTCCAGTGTCTATGTT;ACCACAAGTATTATCTGGT;TAGTTCGCTTAGGAAACAA;GAGGTCATAACTATCAGGG;TGAACACTAAAAAATTACC;AACTGAGGTCCCATGAGCA…	26363;3602;3496;2651;2376;2095;2057;1956;1911;1777;1604;1575;1303;1268;1226;1062;982;966;791;347;153
TACACTCAAAAC	53292	GAGGTCATAACTATCAGGG;CTGTGTGACTCACGCTGTT;GGGTGTTCTGGCCACTGCT;CAGGGTTCGGGTGTTGGGG;GATGCTGGGGACAAACGCA;ATTGGTCAAGAGAACCGAC;AACTACTCTTCAACACCAC;CTTGGAGGATCTGGTTTAG;AGGCTGATTTCTCAAAGGA;TCGATAGCCTTCCCTATCT;GCATGTCCCTGGATGACTT;ACTCCGGTCCTCACCTGCC;TGACAGCTCAGATTAATGT;TGACTCCAGTGTCTATGTT;GCTTTAGCTTGCCCAAGGC;TAGTTCGCTTAGGAAACAA;ACCACAAGTATTATCTGGT;ATTAGTAAGTACGAGGTGA;AACTGAGGTCCCATGAGCA;TGAACACTAAAAAATTACC…	21413;3344;3196;2893;2541;2151;2076;2038;1998;1812;1812;1755;1280;1125;1046;789;779;581;406;185;72
CGTAATTATGAT	34738	AACTGAGGTCCCATGAGCA;AGGCTGATTTCTCAAAGGA;CAGGGTTCGGGTGTTGGGG;CTGTGTGACTCACGCTGTT;ATTGGTCAAGAGAACCGAC;GCATGTCCCTGGATGACTT;GATGCTGGGGACAAACGCA;GGGTGTTCTGGCCACTGCT;TGACAGCTCAGATTAATGT;CTTGGAGGATCTGGTTTAG;ACTCCGGTCCTCACCTGCC;AACTACTCTTCAACACCAC;TCGATAGCCTTCCCTATCT;TGACTCCAGTGTCTATGTT;GAGGTCATAACTATCAGGG;GCTTTAGCTTGCCCAAGGC;ACCACAAGTATTATCTGGT;TGAACACTAAAAAATTACC;TAGTTCGCTTAGGAAACAA;ATTAGTAAGTACGAGGTGA…	16629;2183;1849;1819;1629;1538;1492;1022;912;851;723;608;570;569;545;526;439;287;246;226;75
